# Supplementary material for: 2,2,2-Trimethyl-N-(phenyl­sulfon­yl)­acetamide
Source: Acta Crystallogr Sect E Struct Rep Online. 2008 Jul 5;64(Pt 8):o1410. doi: 10.1107/S1600536808019983 (PMC2962045; doi:10.1107/S1600536808019983)
Supplement: Supplementary file 2 [file e-64-o1410-Isup2.hkl]

# 
# h,k,l, Fc-squared, Fo-squared, sigma(Fo-squared) and status flag 
# 
data_I
_shelx_title ' SA7 P21/C' 
_shelx_refln_list_code          4 
_shelx_F_calc_maximum      262.71 
_exptl_crystal_F_000      1024.00 
_reflns_d_resolution_high  0.8000 
 
loop_ 
 _symmetry_equiv_pos_as_xyz 
 'x, y, z' 
 '-x, y+1/2, -z+1/2' 
 '-x, -y, -z' 
 'x, -y-1/2, z-1/2' 
 
_cell_length_a    12.3045 
_cell_length_b    11.3016 
_cell_length_c    18.4660 
_cell_angle_alpha  90.000 
_cell_angle_beta  103.117 
_cell_angle_gamma  90.000 
 
_shelx_F_squared_multiplier     1.000 
 
loop_ 
 _refln_index_h 
 _refln_index_k 
 _refln_index_l 
 _refln_F_squared_calc 
 _refln_F_squared_meas 
 _refln_F_squared_sigma 
 _refln_observed_status 
   2   0   0     5187.54     3550.74      7.77 o 
   3   0   0     7170.01     8157.12     14.31 o 
   4   0   0     3000.17     3152.23      9.07 o 
   5   0   0    12173.50    14430.55     24.83 o 
   6   0   0     3044.46     3036.22     11.01 o 
   7   0   0      401.04      317.93      3.52 o 
   8   0   0     2768.10     2690.90     65.47 o 
   9   0   0      899.77      830.51     20.72 o 
  10   0   0       85.94       78.35      3.37 o 
  11   0   0       72.20       52.33      5.57 o 
  12   0   0      164.50      138.11      8.26 o 
  13   0   0       14.19       11.33      5.08 o 
  14   0   0        8.81        0.54      3.28 o 
   1   1   0      721.80      342.06     97.27 o 
   2   1   0    69015.86    66561.33    173.49 o 
   3   1   0     7042.28     7028.43     95.28 o 
   4   1   0    11134.06    12108.33    258.05 o 
   5   1   0       64.85       39.52      1.32 o 
   6   1   0      281.93      313.10      3.90 o 
   7   1   0     4175.48     4495.87     35.16 o 
   8   1   0        1.22        4.95      1.20 o 
   9   1   0       52.91       52.65      4.32 o 
  10   1   0     1393.04     1397.54     11.24 o 
  11   1   0       40.07       42.32      3.63 o 
  12   1   0        3.44       -1.23      2.27 o 
  13   1   0        1.65       -2.04      2.04 o 
  14   1   0        0.69       -2.63      2.66 o 
   0   2   0     9279.54     7820.68    389.21 o 
   1   2   0     4085.64     3539.62     65.62 o 
   2   2   0     5202.72     5328.90    108.39 o 
   3   2   0      102.93      123.36      1.97 o 
   4   2   0       15.32       13.31      0.77 o 
   5   2   0      100.56      139.94      2.51 o 
   6   2   0      446.51      356.01      2.76 o 
   7   2   0      467.46      448.99      2.55 o 
   8   2   0      250.29      252.35      7.00 o 
   9   2   0        6.78        0.38      1.84 o 
  10   2   0      158.55      169.78      4.13 o 
  11   2   0        1.61       -1.71      1.71 o 
  12   2   0        2.60        4.54      3.71 o 
  13   2   0        8.43        4.64      4.01 o 
  14   2   0        0.70       -1.46      2.83 o 
   1   3   0     2605.35     2326.72     44.33 o 
   2   3   0     1213.85     1123.95     16.28 o 
   3   3   0     2866.76     2981.88     14.93 o 
   4   3   0       33.40       62.63      1.19 o 
   5   3   0      257.21      261.72      4.38 o 
   6   3   0        2.61        2.20      1.44 o 
   7   3   0       38.73       32.74      1.19 o 
   8   3   0       12.67       21.22      1.70 o 
   9   3   0      121.60      106.81      2.39 o 
  10   3   0        0.43       -1.48      1.48 o 
  11   3   0       67.01       47.11      3.83 o 
  12   3   0       46.57       40.62      3.28 o 
  13   3   0        3.32       10.18      5.88 o 
  14   3   0        5.85        2.59      6.71 o 
   0   4   0     1946.24     1606.33      8.06 o 
   1   4   0      192.20      166.59      2.82 o 
   2   4   0      413.69      335.50      4.91 o 
   3   4   0      815.58      818.94     10.31 o 
   4   4   0      512.31      535.08     14.85 o 
   5   4   0      967.08      977.65      8.73 o 
   6   4   0       56.76       31.92      1.42 o 
   7   4   0      270.58      273.58      4.77 o 
   8   4   0      138.69      165.61      4.02 o 
   9   4   0      725.75      807.93     19.56 o 
  10   4   0       55.90       54.48      3.49 o 
  11   4   0      129.67      112.82      4.03 o 
  12   4   0       14.65       17.63      5.40 o 
  13   4   0        3.76        2.01      4.24 o 
  14   4   0        6.99       -3.57      3.57 o 
   1   5   0     1116.99      929.05     13.24 o 
   2   5   0     1563.00     1539.75     16.86 o 
   3   5   0      755.67      747.05      6.12 o 
   4   5   0      469.36      456.41      9.77 o 
   5   5   0     1485.80     1415.01      5.52 o 
   6   5   0      281.09      254.71      5.62 o 
   7   5   0      295.70      350.05      4.57 o 
   8   5   0        4.47       -0.10      0.82 o 
   9   5   0        0.90       -1.77      1.77 o 
  10   5   0       23.78       23.00      3.40 o 
  11   5   0       35.25       40.50      3.24 o 
  12   5   0        0.71       -2.84      2.84 o 
  13   5   0        4.80       -0.16      1.02 o 
   0   6   0     5366.82     5071.57     28.18 o 
   1   6   0       96.52       94.90      2.02 o 
   2   6   0       26.17       32.40      2.30 o 
   3   6   0      804.32      788.38     16.18 o 
   4   6   0       96.85       93.35      3.65 o 
   5   6   0      229.46      234.27      4.25 o 
   6   6   0        5.06        6.86      2.72 o 
   7   6   0      319.98      312.72      4.72 o 
   8   6   0      230.05      207.92     11.21 o 
   9   6   0      122.02       98.59      4.49 o 
  10   6   0       32.86       32.89      3.15 o 
  11   6   0        0.00       -2.98      2.98 o 
  12   6   0       13.04        4.66      2.60 o 
  13   6   0       18.60       26.94      5.44 o 
   1   7   0      542.36      511.75      3.74 o 
   2   7   0      548.31      546.55      5.88 o 
   3   7   0      165.59      165.03      3.23 o 
   4   7   0     1444.68     1420.18     35.29 o 
   5   7   0       29.27       35.03      3.35 o 
   6   7   0        1.71        0.04      2.34 o 
   7   7   0       97.40       88.41      4.38 o 
   8   7   0        1.53       -0.89      2.35 o 
   9   7   0      146.61      133.52      5.81 o 
  10   7   0       32.68       17.14      4.23 o 
  11   7   0       47.11       41.69      4.22 o 
  12   7   0       58.05       71.50      5.57 o 
  13   7   0        4.26       -4.65      5.19 o 
   0   8   0      125.84      126.70      3.02 o 
   1   8   0     1487.49     1471.18     10.62 o 
   2   8   0     2075.07     2000.13     24.10 o 
   3   8   0     1002.67      971.59      3.85 o 
   4   8   0       17.68       18.65      2.37 o 
   5   8   0      259.08      255.81      3.74 o 
   6   8   0     1085.60     1163.07     21.68 o 
   7   8   0      101.28       67.57      4.38 o 
   8   8   0       23.16       10.54      5.12 o 
   9   8   0       77.16       69.37      5.01 o 
  10   8   0       42.71       34.26      4.81 o 
  11   8   0        2.97        2.10      5.61 o 
  12   8   0       27.22       25.22      5.51 o 
   1   9   0      178.53      182.78      2.22 o 
   2   9   0        8.94        5.79      2.25 o 
   3   9   0        1.57       -1.25      1.25 o 
   4   9   0      401.86      410.51      8.46 o 
   5   9   0      182.53      185.19      3.10 o 
   6   9   0       55.24       51.01      2.84 o 
   7   9   0       33.19       29.89      5.82 o 
   8   9   0        1.74       -3.12      3.12 o 
   9   9   0       19.47       13.66      3.74 o 
  10   9   0       12.17        7.51      4.84 o 
  11   9   0        7.56        6.85      4.88 o 
   0  10   0        5.25        0.10      0.91 o 
   1  10   0       12.34       13.26      3.87 o 
   2  10   0        0.85       -1.62      1.62 o 
   3  10   0       51.11       46.00      2.85 o 
   4  10   0       15.06       23.68      4.72 o 
   5  10   0       66.06       70.18      3.58 o 
   6  10   0       71.33       81.37      6.36 o 
   7  10   0       32.39       42.38      6.38 o 
   8  10   0        0.01       -1.97      3.21 o 
   9  10   0       21.81       11.92      5.78 o 
  10  10   0        0.66       -0.69      0.86 o 
   1  11   0        4.50       -2.71      3.42 o 
   2  11   0      122.68      126.40      3.04 o 
   3  11   0      150.53      157.08      4.69 o 
   4  11   0      279.29      318.78      4.88 o 
   5  11   0       41.52       37.53      3.74 o 
   6  11   0        0.74       -1.26      6.38 o 
   7  11   0        3.46        2.54      8.08 o 
   8  11   0       18.53       13.08      5.05 o 
   1  12   0      145.47      160.51     10.00 o 
   2  12   0      100.79      112.11      4.99 o 
   3  12   0      139.01      154.77      5.20 o 
   4  12   0        5.21       -0.21      1.35 o 
   5  12   0       14.30       13.37      4.52 o 
   6  12   0      212.07      248.62     14.24 o 
   7  12   0       48.70       51.19      5.45 o 
   1  13   0      134.05      177.41      8.64 o 
   2  13   0        5.97       -1.52      1.52 o 
   3  13   0       26.46       14.59      6.09 o 
   4  13   0      289.99      391.73     30.03 o 
   5  13   0        1.99       -1.97      5.00 o 
 -15   1   1        0.31        0.19      2.61 o 
 -14   1   1        1.61       -0.89      2.68 o 
 -13   1   1       50.56       43.78      3.48 o 
 -12   1   1        1.51       -1.62      1.62 o 
 -11   1   1       32.14       32.58      4.10 o 
 -10   1   1       56.74       79.92      3.03 o 
  -9   1   1       76.44       62.65      3.18 o 
  -8   1   1      401.62      361.13      3.48 o 
  -7   1   1      613.11      639.86      9.91 o 
  -6   1   1      697.79      665.85      3.27 o 
  -5   1   1      829.53      816.09      9.37 o 
  -4   1   1       35.58       41.69      1.09 o 
  -3   1   1     2505.64     2334.46      9.61 o 
  -2   1   1     6026.53     5706.30    275.02 o 
  -1   1   1       64.65        0.22      0.21 o 
   1   1   1       18.15        2.99      1.35 o 
   2   1   1     1349.83     1183.96     20.82 o 
   3   1   1      591.50      580.04      4.95 o 
   4   1   1     1927.98     2033.08     27.49 o 
   5   1   1     1463.72     1433.81      8.15 o 
   6   1   1        4.60       14.32      1.08 o 
   7   1   1       85.32      127.38      6.81 o 
   8   1   1       55.92       79.54      2.10 o 
   9   1   1      374.75      449.64     10.64 o 
  10   1   1       13.19       10.16      4.40 o 
  11   1   1       11.41        6.95      2.70 o 
  12   1   1        2.24       -0.37      0.37 o 
  13   1   1        5.62        0.45      1.58 o 
  14   1   1        0.10        2.00      6.15 o 
 -14   2   1        0.06        2.73      5.30 o 
 -13   2   1        2.72        0.53      3.67 o 
 -12   2   1        1.36       -1.91      1.95 o 
 -11   2   1      151.82      202.12      4.33 o 
 -10   2   1      443.03      480.64      6.62 o 
  -9   2   1      112.97      111.41      2.48 o 
  -8   2   1      828.31      854.79      9.49 o 
  -7   2   1     2690.20     2948.25     27.80 o 
  -6   2   1      903.63      913.28      2.57 o 
  -5   2   1      605.73      621.54     16.75 o 
  -4   2   1      204.41      198.00      2.08 o 
  -3   2   1     8940.68     9582.60     83.85 o 
  -2   2   1    17691.06    17644.39     42.93 o 
  -1   2   1    17635.94    13256.91   1163.09 o 
   0   2   1     4238.04     3434.47      8.69 o 
   1   2   1     6510.46     6111.90    134.59 o 
   2   2   1    15879.32    16584.65   1012.16 o 
   3   2   1        0.38       -0.50      1.29 o 
   4   2   1      601.10      662.04      3.26 o 
   5   2   1      355.11      336.81      7.59 o 
   6   2   1      791.29      793.05      8.03 o 
   7   2   1     2643.45     2712.93     51.88 o 
   8   2   1       57.59       47.82      1.99 o 
   9   2   1       47.61       39.71      2.32 o 
  10   2   1      304.66      395.80      5.34 o 
  11   2   1        1.19       -1.35      1.35 o 
  12   2   1        0.43       -1.18      3.36 o 
  13   2   1       14.70       15.89      5.60 o 
  14   2   1        8.73       12.99      6.72 o 
 -14   3   1       10.17       21.12      5.93 o 
 -13   3   1      140.97      189.68      9.04 o 
 -12   3   1        1.90        0.16      2.41 o 
 -11   3   1      109.42      114.24      3.61 o 
 -10   3   1       58.92       50.94      3.16 o 
  -9   3   1       14.55       25.54      2.30 o 
  -8   3   1     1358.07     1606.86     12.04 o 
  -7   3   1      813.97      874.26     12.86 o 
  -6   3   1     1609.40     1563.62      9.30 o 
  -5   3   1     3511.44     3990.73     65.59 o 
  -4   3   1      251.52      246.24      6.34 o 
  -3   3   1       40.45       44.29      1.30 o 
  -2   3   1        0.44        0.15      0.67 o 
  -1   3   1     3099.38     2748.06      8.66 o 
   0   3   1    21055.13    16668.16    336.81 o 
   1   3   1      386.04      391.46      4.55 o 
   2   3   1      638.11      496.52     28.09 o 
   3   3   1     2044.29     1964.35     21.35 o 
   4   3   1     1960.72     1903.75      9.09 o 
   5   3   1      108.63       94.51      2.96 o 
   6   3   1      454.84      492.08      9.61 o 
   7   3   1      200.43      160.98      3.46 o 
   8   3   1      206.20      180.81      5.84 o 
   9   3   1        4.56       -0.60      0.60 o 
  10   3   1        0.34       -0.29      1.86 o 
  11   3   1       12.70       11.57      2.38 o 
  12   3   1        0.13       -1.24      1.88 o 
  13   3   1        5.97       12.27      5.27 o 
  14   3   1        1.80        0.06      0.63 o 
 -14   4   1        3.07       -2.25      2.91 o 
 -13   4   1        6.93       -0.05      4.36 o 
 -12   4   1       60.70       67.33      4.06 o 
 -11   4   1       54.92       47.43      2.72 o 
 -10   4   1      141.27      177.59      9.00 o 
  -9   4   1     1851.47     1859.66     58.26 o 
  -8   4   1      848.32      834.10     10.99 o 
  -7   4   1      650.55      713.42      7.93 o 
  -6   4   1      188.08      175.61      2.54 o 
  -5   4   1        6.39       11.51      1.24 o 
  -4   4   1     1069.93     1081.52     21.62 o 
  -3   4   1      548.11      472.89      3.17 o 
  -2   4   1     3195.65     2913.84     48.75 o 
  -1   4   1      514.26      463.38     10.08 o 
   0   4   1     3343.92     3075.91     28.11 o 
   1   4   1     2064.88     1972.39     20.51 o 
   2   4   1      410.52      504.85     16.90 o 
   3   4   1      595.63      581.92     13.92 o 
   4   4   1       28.62        9.67      1.10 o 
   5   4   1      331.71      306.18      8.37 o 
   6   4   1      263.33      270.84      4.20 o 
   7   4   1      289.88      327.96     10.35 o 
   8   4   1       96.50       76.26      4.54 o 
   9   4   1      107.11      100.13      5.33 o 
  10   4   1       11.43        5.49      3.21 o 
  11   4   1       82.25       72.46      5.09 o 
  12   4   1        0.32       -1.15      2.92 o 
  13   4   1        2.17       -2.41      2.41 o 
  14   4   1        8.69        5.00     16.99 o 
 -14   5   1        2.42       -0.52      1.35 o 
 -13   5   1        3.86       -0.29      0.29 o 
 -12   5   1        3.72        1.27      4.21 o 
 -11   5   1       83.23       70.72      6.02 o 
 -10   5   1      113.35      108.38      4.17 o 
  -9   5   1       79.03       87.27      2.62 o 
  -8   5   1        0.02        1.24      3.09 o 
  -7   5   1     1875.06     1813.45      8.83 o 
  -6   5   1     1083.08     1205.53      7.22 o 
  -5   5   1       80.27       86.50      1.32 o 
  -4   5   1      200.13      177.15      2.52 o 
  -3   5   1       80.86       90.79      3.28 o 
  -2   5   1    12034.72    11122.55    355.78 o 
  -1   5   1     1147.72      983.58      4.66 o 
   0   5   1      442.24      473.13      5.15 o 
   1   5   1     5335.61     4983.01     44.41 o 
   2   5   1      831.93      826.32     11.00 o 
   3   5   1       85.58       71.86      2.43 o 
   4   5   1        8.09        3.93      1.25 o 
   5   5   1       41.40       42.13      1.64 o 
   6   5   1      194.76      163.75      2.20 o 
   7   5   1       93.75       81.02      3.37 o 
   8   5   1       13.32        9.06      2.52 o 
   9   5   1        1.88       -1.65      1.65 o 
  10   5   1      124.51      109.07      3.38 o 
  11   5   1        8.03        4.22      3.20 o 
  12   5   1       16.56       -0.61      0.61 o 
  13   5   1        1.38       -1.43      2.54 o 
 -13   6   1       10.32        5.12      5.60 o 
 -12   6   1       49.83       29.06      4.81 o 
 -11   6   1        2.42        1.06      4.10 o 
 -10   6   1       42.26       61.53     12.65 o 
  -9   6   1      727.36      737.75     47.98 o 
  -8   6   1      199.94      205.70     15.14 o 
  -7   6   1      102.82       98.91      3.64 o 
  -6   6   1      446.38      432.24      4.31 o 
  -5   6   1      439.82      485.47      3.27 o 
  -4   6   1     1535.65     1555.25     14.83 o 
  -3   6   1      246.92      189.01      4.19 o 
  -2   6   1      218.03      242.45      5.34 o 
  -1   6   1     1372.13     1327.14      6.30 o 
   0   6   1     1206.29     1241.66     13.38 o 
   1   6   1      131.77      114.93      1.43 o 
   2   6   1     1719.26     1739.58      8.95 o 
   3   6   1        6.08        8.01      1.13 o 
   4   6   1      926.75     1016.09      6.01 o 
   5   6   1     1706.88     1745.45      8.88 o 
   6   6   1       13.34       20.14      1.97 o 
   7   6   1        2.96       -0.23      0.84 o 
   8   6   1     1346.37     1403.26      9.07 o 
   9   6   1       65.68       51.82      4.18 o 
  10   6   1      117.61      133.64      3.73 o 
  11   6   1       19.26       11.25      3.69 o 
  12   6   1        0.18       -3.50      4.00 o 
  13   6   1       78.37       94.07      4.40 o 
 -13   7   1       19.31       28.08      9.31 o 
 -12   7   1        4.51       -1.12      4.48 o 
 -11   7   1        0.58       -2.18      2.51 o 
 -10   7   1       28.09       23.74      5.73 o 
  -9   7   1        0.08        3.16      3.60 o 
  -8   7   1       95.24      104.50      4.42 o 
  -7   7   1       34.00       25.98      3.98 o 
  -6   7   1      159.10      128.46      3.01 o 
  -5   7   1     1783.96     1751.06     14.10 o 
  -4   7   1       12.00        3.27      4.13 o 
  -3   7   1      545.28      524.23      3.23 o 
  -2   7   1      382.09      358.66      3.48 o 
  -1   7   1        2.99        0.98      1.57 o 
   0   7   1       81.85       82.32      1.19 o 
   1   7   1       79.03       68.75      1.14 o 
   2   7   1      434.79      429.37      4.53 o 
   3   7   1     1051.29     1107.87     16.18 o 
   4   7   1      783.37      698.49      5.38 o 
   5   7   1      139.66      150.93      5.93 o 
   6   7   1      713.11      686.08      5.98 o 
   7   7   1      200.27      208.73      4.52 o 
   8   7   1       14.30       13.76      2.84 o 
   9   7   1        1.36       -2.95      4.76 o 
  10   7   1        3.15        5.53      3.84 o 
  11   7   1       14.64       14.42      4.03 o 
  12   7   1       22.99       29.14      4.12 o 
 -12   8   1        2.11       -4.00      4.00 o 
 -11   8   1       13.45       18.40      5.37 o 
 -10   8   1        0.04       -2.98      3.16 o 
  -9   8   1       24.18       14.92      5.16 o 
  -8   8   1        8.45        5.94      9.56 o 
  -7   8   1      180.24      145.07      7.58 o 
  -6   8   1      344.20      380.04      5.27 o 
  -5   8   1      477.62      427.92      5.77 o 
  -4   8   1      202.22      183.26      5.20 o 
  -3   8   1     1375.71     1346.98     18.42 o 
  -2   8   1      982.06     1027.22     12.38 o 
  -1   8   1      103.20      108.60      2.76 o 
   0   8   1      451.00      446.76      4.60 o 
   1   8   1      151.93      136.65      2.17 o 
   2   8   1      866.97      905.37     12.40 o 
   3   8   1       10.74       12.87      1.99 o 
   4   8   1        2.14        0.22      1.52 o 
   5   8   1     1519.98     1552.85      7.27 o 
   6   8   1      189.11      185.70      4.21 o 
   7   8   1       14.59       10.29      3.00 o 
   8   8   1       13.68       -0.07      1.04 o 
   9   8   1        2.68        0.77      4.15 o 
  10   8   1       26.86       31.60      3.90 o 
  11   8   1       17.03       14.32      4.77 o 
  12   8   1        3.84        3.17      8.32 o 
 -11   9   1       43.74       31.20      6.07 o 
 -10   9   1        1.25       -2.46      2.46 o 
  -9   9   1       24.79       21.37      4.46 o 
  -8   9   1       31.70       23.49      4.41 o 
  -7   9   1      167.39      165.15     11.20 o 
  -6   9   1      116.10      122.13      3.56 o 
  -5   9   1      356.54      341.74      5.36 o 
  -4   9   1      100.68       89.35      3.76 o 
  -3   9   1       28.99       19.48      2.21 o 
  -2   9   1        6.67       10.82      1.63 o 
  -1   9   1      424.31      437.64      3.01 o 
   0   9   1      646.57      676.38      5.33 o 
   1   9   1      407.19      403.36      3.09 o 
   2   9   1        0.29       -1.75      1.75 o 
   3   9   1       30.31       28.87      4.28 o 
   4   9   1      623.92      645.82      6.96 o 
   5   9   1       39.03       27.84      2.53 o 
   6   9   1       78.57       82.49      5.44 o 
   7   9   1        2.58       -1.35      1.35 o 
   8   9   1        0.41       -3.77      3.77 o 
   9   9   1      106.00      114.85      5.12 o 
  10   9   1        0.01       -2.47      2.47 o 
  11   9   1       39.61       50.78      5.68 o 
 -10  10   1       10.71        0.74      8.11 o 
  -9  10   1      120.65      128.58      5.47 o 
  -8  10   1        0.86        3.70      4.59 o 
  -7  10   1       37.57       33.99      5.67 o 
  -6  10   1      362.34      363.72     12.98 o 
  -5  10   1       15.55       17.13      4.26 o 
  -4  10   1      691.11      761.04      8.47 o 
  -3  10   1        6.55       -2.88      2.88 o 
  -2  10   1       92.14       89.21      4.40 o 
  -1  10   1      845.69      884.41      6.17 o 
   0  10   1       11.91        9.97      1.89 o 
   1  10   1      408.09      410.21      3.79 o 
   2  10   1        0.39       -2.48      2.48 o 
   3  10   1       62.78       57.03      3.08 o 
   4  10   1      383.87      395.96      5.96 o 
   5  10   1       32.47       29.25      3.59 o 
   6  10   1        3.02       -2.17      2.17 o 
   7  10   1       60.57       61.02      4.71 o 
   8  10   1       13.65       21.34      4.70 o 
   9  10   1       17.93       17.44      4.47 o 
  10  10   1        7.11        9.31      8.09 o 
  -8  11   1        3.10        7.54      5.51 o 
  -7  11   1       99.71      115.97     13.95 o 
  -6  11   1      104.80      101.72      6.89 o 
  -5  11   1       49.03       51.72      4.83 o 
  -4  11   1       85.77       90.95      5.98 o 
  -3  11   1       69.20       75.82      3.10 o 
  -2  11   1       42.01       48.16      3.45 o 
  -1  11   1        4.79       -1.04      1.04 o 
   0  11   1        6.70       -3.47      4.45 o 
   1  11   1       18.11        9.65      3.61 o 
   2  11   1        1.20       -1.83      1.83 o 
   3  11   1        0.06       -2.28      2.28 o 
   4  11   1      303.26      332.25      5.14 o 
   5  11   1        2.64       -1.94      2.22 o 
   6  11   1       84.23       83.69      5.27 o 
   7  11   1        0.63        2.58     79.91 o 
   8  11   1        0.06       -0.28      2.64 o 
  -7  12   1        5.16        6.78      6.35 o 
  -6  12   1        0.20        7.32      5.82 o 
  -5  12   1        0.02       -3.87      7.47 o 
  -4  12   1        2.92       -0.42      0.54 o 
  -3  12   1       46.48       50.24      4.34 o 
  -2  12   1       36.24       50.30      3.80 o 
  -1  12   1        1.03       -2.77      2.77 o 
   0  12   1       11.56        0.24      0.30 o 
   1  12   1       48.44       53.94      5.09 o 
   2  12   1      225.99      254.00      5.80 o 
   3  12   1       41.78       50.58      3.89 o 
   4  12   1        0.35       -3.05      3.67 o 
   5  12   1        0.87       -3.26      3.71 o 
   6  12   1        8.32       11.12      5.50 o 
   7  12   1       28.68       39.71      6.05 o 
  -5  13   1        1.36       -1.56      7.17 o 
  -4  13   1       39.76       61.25      7.18 o 
  -3  13   1        2.06        0.22      0.46 o 
  -1  13   1       26.65       35.00      7.15 o 
   0  13   1       30.64       29.79      7.35 o 
   1  13   1       16.10        8.53      7.77 o 
   2  13   1        1.04       10.77      7.41 o 
   3  13   1        3.20       -0.38      4.07 o 
   4  13   1       10.01       22.90      5.29 o 
   5  13   1       43.71       57.02      8.22 o 
 -15   0   2        5.45       -2.04      2.04 o 
 -14   0   2       15.13       24.81      4.56 o 
 -13   0   2       62.49       54.40      4.25 o 
 -12   0   2       48.06       28.76      5.51 o 
 -11   0   2        3.41       -2.17      2.17 o 
 -10   0   2      176.52      165.82      5.98 o 
  -9   0   2      593.46      525.30     14.20 o 
  -8   0   2     1774.63     1803.35     47.83 o 
  -7   0   2      490.99      483.03      2.61 o 
  -6   0   2      108.91      123.58      2.34 o 
  -5   0   2      137.12      104.08      1.48 o 
  -4   0   2        4.51       10.21      0.93 o 
  -3   0   2     5611.54     6110.39     13.33 o 
  -2   0   2     1016.06      711.51    146.62 o 
  -1   0   2    24487.33     7692.92     15.70 o 
   1   0   2     6513.51     4229.12     11.05 o 
   2   0   2       12.78       29.11      0.93 o 
   3   0   2       63.87       91.96      1.63 o 
   4   0   2     4611.17     5210.82     13.16 o 
   5   0   2     8293.00    10087.59    155.80 o 
   6   0   2      603.02      821.95     15.17 o 
   7   0   2      197.49      147.65      6.55 o 
   8   0   2        4.98        2.71      1.60 o 
   9   0   2        5.61       -1.54      1.54 o 
  10   0   2      405.90      338.60      4.47 o 
  11   0   2      375.49      323.73      6.85 o 
  12   0   2       10.67       12.81      4.94 o 
  13   0   2        0.09       -2.52      2.52 o 
  14   0   2        0.34       -2.61      2.61 o 
 -15   1   2       34.34       48.97      4.14 o 
 -14   1   2       21.50       17.64      4.69 o 
 -13   1   2       38.59       38.43      4.58 o 
 -12   1   2        0.15       -0.23      4.18 o 
 -11   1   2      527.34      546.37      8.53 o 
 -10   1   2      210.74      207.13      3.39 o 
  -9   1   2        0.39        0.26      0.22 o 
  -8   1   2      283.47      295.39      6.40 o 
  -7   1   2        3.67        9.39      0.91 o 
  -6   1   2      401.52      329.04      4.62 o 
  -5   1   2      734.26      707.40      4.53 o 
  -4   1   2      454.65      417.67      4.42 o 
  -3   1   2      480.24      318.13      2.27 o 
  -2   1   2      565.48      505.65     28.83 o 
  -1   1   2     6119.70     2373.46     70.81 o 
   0   1   2      429.65      195.16     27.47 o 
   1   1   2     7857.53     6539.85     84.51 o 
   2   1   2     7195.63     7609.19     10.38 o 
   3   1   2      406.66      420.38      5.85 o 
   4   1   2      761.15      908.86      7.78 o 
   5   1   2      158.34      211.78      3.91 o 
   6   1   2      931.25      976.42      4.07 o 
   7   1   2      917.91      972.60      7.12 o 
   8   1   2       13.79       15.61      2.00 o 
   9   1   2     1381.92     1452.95      7.56 o 
  10   1   2       35.28       33.44      1.97 o 
  11   1   2       22.01       15.73      2.66 o 
  12   1   2       66.96       58.65      3.69 o 
  13   1   2        5.53       -4.28      4.28 o 
  14   1   2        3.66       -2.24      2.24 o 
 -15   2   2        0.32       -0.76      1.27 o 
 -14   2   2       17.41       25.77      5.07 o 
 -13   2   2       46.55       55.78      4.90 o 
 -12   2   2        1.25       -1.70      2.18 o 
 -11   2   2        0.94       16.41      2.40 o 
 -10   2   2      370.04      318.47      5.16 o 
  -9   2   2      183.85      178.13      4.38 o 
  -8   2   2      506.89      525.28      4.68 o 
  -7   2   2       96.91      124.87      1.49 o 
  -6   2   2      713.50      666.27     10.99 o 
  -5   2   2        3.04        6.72      1.66 o 
  -4   2   2     8542.73     9665.76    174.29 o 
  -3   2   2     2053.02     2221.51     10.35 o 
  -2   2   2     6422.24     7448.19     57.87 o 
  -1   2   2      523.35      589.44      8.21 o 
   0   2   2     2037.94     2063.99     23.60 o 
   1   2   2      639.41      605.37     11.14 o 
   2   2   2      420.95      393.38      2.55 o 
   3   2   2       16.89        8.01      0.58 o 
   4   2   2     1737.63     1634.81     24.16 o 
   5   2   2      644.99      771.50      4.23 o 
   6   2   2        8.82       11.50      1.02 o 
   7   2   2      741.26      722.45      7.57 o 
   8   2   2      167.37      125.87      2.05 o 
   9   2   2       63.61       57.06      3.63 o 
  10   2   2      118.30      136.87      7.76 o 
  11   2   2       26.32       29.84      2.24 o 
  12   2   2        0.17       -3.18      3.56 o 
  13   2   2        1.27        2.57      5.40 o 
  14   2   2        8.00       10.69      6.47 o 
 -14   3   2        0.01       -0.90      1.67 o 
 -13   3   2       13.85       22.72      5.99 o 
 -12   3   2       95.44       60.44      3.92 o 
 -11   3   2        2.88       -1.03      2.13 o 
 -10   3   2      265.46      238.08      4.73 o 
  -9   3   2      140.39      159.20      3.22 o 
  -8   3   2      644.21      695.85      5.33 o 
  -7   3   2       28.21       27.67      1.18 o 
  -6   3   2     1219.34     1337.81     15.17 o 
  -5   3   2     1397.16     1464.66     20.73 o 
  -4   3   2      146.58      151.88      5.86 o 
  -3   3   2     4577.21     4767.43     17.14 o 
  -2   3   2       96.12      113.91      3.98 o 
  -1   3   2       46.36       37.18      0.93 o 
   0   3   2    10028.36     9490.99    227.89 o 
   1   3   2     1329.16     1352.47     16.52 o 
   2   3   2     2901.68     3056.49     20.63 o 
   3   3   2     5085.69     5374.48     91.41 o 
   4   3   2      623.68      666.04     13.80 o 
   5   3   2       28.69       26.95      1.25 o 
   6   3   2      349.26      330.91      5.09 o 
   7   3   2       21.85       29.60      1.52 o 
   8   3   2       15.64       11.89      1.70 o 
   9   3   2       36.20       36.74      2.17 o 
  10   3   2       73.00       52.59      2.33 o 
  11   3   2       86.69       78.05      4.44 o 
  12   3   2       10.04        1.87      6.36 o 
  13   3   2        0.35       -0.67      2.04 o 
 -14   4   2        2.72        1.67      6.83 o 
 -13   4   2       30.23       34.89      4.74 o 
 -12   4   2        4.15        3.12      5.48 o 
 -11   4   2        0.18        0.38      0.83 o 
 -10   4   2      598.59      593.90     20.98 o 
  -9   4   2        4.06       42.81      3.24 o 
  -8   4   2      163.74      182.11      3.26 o 
  -7   4   2      295.91      305.64      3.72 o 
  -6   4   2      277.94      218.70     10.52 o 
  -5   4   2     1231.35     1199.57     15.48 o 
  -4   4   2      549.83      736.56      9.47 o 
  -3   4   2     1340.69     1520.27      6.37 o 
  -2   4   2       94.00       98.72      1.33 o 
  -1   4   2     6162.95     5819.20     95.36 o 
   0   4   2     1367.18     1292.03      4.61 o 
   1   4   2     1611.08     1571.65     15.28 o 
   2   4   2      756.77      702.93      6.67 o 
   3   4   2     1744.54     1871.73     19.81 o 
   4   4   2     2363.36     2256.86     16.63 o 
   5   4   2     1173.63     1367.72      4.01 o 
   6   4   2       43.32       48.19      1.27 o 
   7   4   2     1405.22     1447.57      7.44 o 
   8   4   2        1.51       -0.48      0.48 o 
   9   4   2      243.75      248.95      7.06 o 
  10   4   2        0.48       -0.64      0.64 o 
  11   4   2        0.42       -1.39      1.39 o 
  12   4   2       64.24       80.75      3.36 o 
  13   4   2        7.25       -4.63      5.55 o 
 -14   5   2        0.02        4.53      7.73 o 
 -13   5   2       20.19       13.22      4.65 o 
 -12   5   2        4.76        8.03      4.14 o 
 -11   5   2      282.87      342.52      5.91 o 
 -10   5   2       25.99       41.47      3.08 o 
  -9   5   2      217.63      214.47      5.37 o 
  -8   5   2      520.48      515.66     12.71 o 
  -7   5   2      223.90      213.43     12.99 o 
  -6   5   2     1996.61     1967.82      7.38 o 
  -5   5   2      200.17      255.20      3.67 o 
  -4   5   2      892.64      887.97      4.94 o 
  -3   5   2     5319.69     5197.48     43.01 o 
  -2   5   2        2.45        7.60      3.33 o 
  -1   5   2     2512.96     2646.83     22.24 o 
   0   5   2      572.18      610.15      4.20 o 
   1   5   2        0.44        2.98      1.66 o 
   2   5   2     2605.97     2289.90     26.72 o 
   3   5   2      465.75      537.90      3.84 o 
   4   5   2      236.61      192.80      2.38 o 
   5   5   2      810.97      740.90      6.28 o 
   6   5   2        1.00       -0.91      0.91 o 
   7   5   2       36.45       30.33      2.93 o 
   8   5   2       48.86       51.21      2.81 o 
   9   5   2      507.45      515.69      5.19 o 
  10   5   2       62.93       69.82      4.10 o 
  11   5   2       53.70       44.96      3.33 o 
  12   5   2       60.60       63.36      3.60 o 
  13   5   2        8.61       12.29      3.94 o 
 -13   6   2       60.74       66.36      8.66 o 
 -12   6   2       17.79        8.08      4.86 o 
 -11   6   2       67.19       64.13      4.24 o 
 -10   6   2       10.90       20.30      6.40 o 
  -9   6   2      231.19      233.74      4.70 o 
  -8   6   2      482.13      502.01     27.10 o 
  -7   6   2      805.12      821.32      9.71 o 
  -6   6   2       24.40       30.25      2.04 o 
  -5   6   2        2.61        0.45      2.69 o 
  -4   6   2      705.28      683.73      4.80 o 
  -3   6   2     1623.01     1736.32      9.63 o 
  -2   6   2     1766.87     1783.94      5.35 o 
  -1   6   2       76.04       75.20      1.17 o 
   0   6   2      492.30      463.35      3.54 o 
   1   6   2      359.61      275.60      4.15 o 
   2   6   2       10.58       31.04      0.87 o 
   3   6   2       14.78       10.28      0.94 o 
   4   6   2      689.01      651.67      5.06 o 
   5   6   2       69.99       68.42      1.92 o 
   6   6   2       14.92       17.42      1.96 o 
   7   6   2      484.15      479.88      5.74 o 
   8   6   2      421.95      446.56      5.50 o 
   9   6   2      252.92      261.25      6.46 o 
  10   6   2        3.52       -2.15      2.15 o 
  11   6   2       37.41       25.40      3.46 o 
  12   6   2       49.48       44.82      3.84 o 
  13   6   2       58.97       70.09      4.17 o 
 -13   7   2        2.03        7.36      9.18 o 
 -12   7   2       20.81       22.88      5.40 o 
 -11   7   2        6.45        3.07     14.21 o 
 -10   7   2      117.50      124.74     16.18 o 
  -9   7   2      406.49      443.15     23.14 o 
  -8   7   2      192.13      173.42      4.69 o 
  -7   7   2      105.38       94.55      4.02 o 
  -6   7   2       78.62       73.21      2.96 o 
  -5   7   2      553.30      512.86      6.85 o 
  -4   7   2      271.02      300.51      4.67 o 
  -3   7   2      152.84      162.76      3.23 o 
  -2   7   2       23.42       17.15      2.08 o 
  -1   7   2       14.76       14.47      0.89 o 
   0   7   2     1001.52      934.46      7.01 o 
   1   7   2      265.91      275.86      3.20 o 
   2   7   2      157.82      152.76      2.65 o 
   3   7   2      569.31      534.17      5.85 o 
   4   7   2        2.48       -1.92      1.92 o 
   5   7   2       33.60       31.51      1.86 o 
   6   7   2       33.05       18.66      2.09 o 
   7   7   2       34.77       37.11      3.88 o 
   8   7   2      104.41       97.45      3.21 o 
   9   7   2      234.70      257.78      7.05 o 
  10   7   2       84.78       71.60      5.14 o 
  11   7   2      116.24      123.76      4.10 o 
  12   7   2       28.99       27.31      3.71 o 
 -12   8   2        0.39       -3.08      3.91 o 
 -11   8   2        0.06       -0.49      3.94 o 
 -10   8   2       41.05       40.81      4.29 o 
  -9   8   2        2.02       -0.63      2.42 o 
  -8   8   2       22.55       12.89      4.45 o 
  -7   8   2      150.34      126.60     10.50 o 
  -6   8   2        4.01       -3.79      3.88 o 
  -5   8   2      234.35      221.03      3.30 o 
  -4   8   2      277.82      281.86      3.82 o 
  -3   8   2       25.50       17.26      2.32 o 
  -2   8   2     1377.30     1370.48     14.86 o 
  -1   8   2      146.73      128.80      2.07 o 
   0   8   2        0.36       -0.40      1.69 o 
   1   8   2      651.08      603.73      3.74 o 
   2   8   2       28.31       18.02      3.63 o 
   3   8   2      105.32      106.07      2.41 o 
   4   8   2        1.39       -0.35      1.07 o 
   5   8   2      469.10      481.73     10.63 o 
   6   8   2      286.22      281.49      4.63 o 
   7   8   2       84.18       88.24      4.25 o 
   8   8   2       31.17       16.42      3.89 o 
   9   8   2       71.77       69.59      3.17 o 
  10   8   2       11.51        5.85      2.59 o 
  11   8   2       23.15       15.04      3.67 o 
 -11   9   2       16.83       24.60      6.40 o 
 -10   9   2        1.07        0.64      6.72 o 
  -9   9   2        3.69       -0.79      1.77 o 
  -8   9   2       19.13       12.20      4.24 o 
  -7   9   2       24.04        8.69      3.90 o 
  -6   9   2       86.68       73.43      4.45 o 
  -5   9   2       11.82       -1.65      3.88 o 
  -4   9   2        0.27       -2.59      2.59 o 
  -3   9   2      140.14      131.56      2.23 o 
  -2   9   2      100.14       83.83      3.33 o 
  -1   9   2       60.64       58.70      2.94 o 
   0   9   2      141.90      161.24      9.24 o 
   1   9   2       19.92       17.36      2.14 o 
   2   9   2        0.01       -0.12      0.61 o 
   3   9   2      419.58      385.42      6.50 o 
   4   9   2       24.26       20.42      2.44 o 
   5   9   2       89.14       94.07      2.82 o 
   6   9   2        0.10        0.04      3.10 o 
   7   9   2       11.68        2.29      6.09 o 
   8   9   2      102.36      115.80      7.20 o 
   9   9   2       53.62       43.24      5.00 o 
  10   9   2       11.69        0.80      3.72 o 
  11   9   2       20.65       26.59      9.29 o 
 -10  10   2       23.66       18.09      5.81 o 
  -9  10   2        0.03        0.70      6.30 o 
  -8  10   2        0.08       -2.29      5.12 o 
  -7  10   2       87.04       66.69      8.34 o 
  -6  10   2       48.45       58.50      9.37 o 
  -5  10   2       17.14       35.09      6.22 o 
  -4  10   2       27.27       39.37      5.47 o 
  -3  10   2       33.58       28.99      2.40 o 
  -2  10   2        2.35       -1.56      1.60 o 
  -1  10   2       10.07        8.88      2.16 o 
   0  10   2       94.55       81.37      3.07 o 
   1  10   2      207.55      210.27      4.81 o 
   2  10   2        6.63       -0.14      0.37 o 
   3  10   2       44.93       46.92      3.39 o 
   4  10   2       14.46       14.73      3.25 o 
   5  10   2        0.85       -1.00      2.49 o 
   6  10   2        7.05        0.02      2.49 o 
   7  10   2        5.47       13.23      4.64 o 
   8  10   2        5.35        3.87      4.88 o 
   9  10   2       12.32       19.50      4.17 o 
  10  10   2        1.15        2.93     15.34 o 
  -8  11   2        6.59        4.76      6.03 o 
  -7  11   2        1.29       15.14      5.40 o 
  -6  11   2       11.44       11.71      6.42 o 
  -5  11   2      271.53      282.36     29.16 o 
  -4  11   2      133.21      166.00      4.94 o 
  -3  11   2       61.34       55.87      9.36 o 
  -2  11   2       85.59       71.52      4.17 o 
  -1  11   2        6.07       -5.23      5.47 o 
   0  11   2        1.20       -1.69      1.69 o 
   1  11   2        0.09       -2.63      2.63 o 
   2  11   2       27.08       20.43      3.70 o 
   3  11   2      226.94      259.15      4.60 o 
   4  11   2       21.84       24.58      3.89 o 
   5  11   2       15.64        4.92      5.70 o 
   6  11   2       71.01       61.81      5.10 o 
   7  11   2        0.90        1.00      6.26 o 
   8  11   2       33.35       36.22      5.60 o 
  -7  12   2      234.27      277.15      7.55 o 
  -6  12   2       11.47       14.80      8.84 o 
  -5  12   2       28.50       24.94      7.36 o 
  -4  12   2      231.44      265.26     13.94 o 
  -3  12   2        1.09        1.01      2.90 o 
  -2  12   2      183.48      221.53      6.91 o 
  -1  12   2        0.26       -4.28      4.28 o 
   0  12   2       18.06        9.44      7.06 o 
   1  12   2      259.23      323.06      7.98 o 
   2  12   2        0.04       -1.71      1.71 o 
   3  12   2        9.40        0.20      2.95 o 
   4  12   2       14.46       14.22      4.40 o 
   5  12   2      129.35      165.02      5.35 o 
   6  12   2      146.07      211.40      6.70 o 
   7  12   2       15.63        8.30     10.08 o 
  -6  13   2       19.13       19.63      9.77 o 
  -5  13   2      185.44      257.11      9.73 o 
  -4  13   2       92.04      129.52      8.44 o 
  -3  13   2       17.37       11.35      5.15 o 
  -2  13   2       89.62      115.06      8.17 o 
  -1  13   2       32.02       44.14      6.58 o 
   0  13   2       59.40       72.94      7.22 o 
   1  13   2        5.27       -2.96      2.96 o 
   2  13   2        8.70       -1.56     10.24 o 
   3  13   2      324.20      424.50      7.42 o 
   4  13   2       47.63       68.55      5.93 o 
   5  13   2       22.06       27.49      5.17 o 
 -15   1   3        0.77        2.63      4.34 o 
 -14   1   3       50.61       44.46      4.52 o 
 -13   1   3       37.07       45.10      5.28 o 
 -12   1   3       55.08       85.70      4.20 o 
 -11   1   3       56.73      133.30      4.56 o 
 -10   1   3       19.09       30.62      2.98 o 
  -9   1   3      467.84      468.43      3.79 o 
  -8   1   3       37.70       36.41      2.44 o 
  -7   1   3       86.66       81.64      1.29 o 
  -6   1   3     2187.92     2308.87      6.76 o 
  -5   1   3      215.91      196.45      3.44 o 
  -4   1   3       85.86       73.08      2.27 o 
  -3   1   3       13.68        9.94      0.55 o 
  -2   1   3     2580.17     2724.78     15.93 o 
  -1   1   3      913.76      984.76     19.66 o 
   0   1   3        0.87        5.04      0.58 o 
   1   1   3        5.68       16.21      0.59 o 
   2   1   3     3436.71     3581.53     43.19 o 
   3   1   3       24.45       37.66      1.18 o 
   4   1   3      170.65      160.77      2.36 o 
   5   1   3       35.78       21.66      1.06 o 
   6   1   3      153.97      152.09      1.92 o 
   7   1   3      608.94      597.53      4.60 o 
   8   1   3       16.52       16.75      1.35 o 
   9   1   3       14.24       16.70      2.03 o 
  10   1   3       44.48       43.57      2.72 o 
  11   1   3        9.52       20.67      4.02 o 
  12   1   3       24.21       20.00      4.27 o 
  13   1   3        1.82        5.21      5.62 o 
  14   1   3        6.55       -2.58      2.58 o 
 -15   2   3        0.53       -3.46      3.46 o 
 -14   2   3       38.16       51.13      6.78 o 
 -13   2   3        5.44        2.23      3.76 o 
 -12   2   3      200.80      225.20      6.79 o 
 -11   2   3      481.24      520.32      5.81 o 
 -10   2   3        4.60        0.90      7.15 o 
  -9   2   3      447.65      464.15      5.07 o 
  -8   2   3      482.04      486.85      9.07 o 
  -7   2   3      298.75      245.95      1.78 o 
  -6   2   3     1049.03     1071.94     17.16 o 
  -5   2   3       24.61       28.37      0.88 o 
  -4   2   3     2755.38     2679.96     11.55 o 
  -3   2   3     2330.64     2345.33     10.80 o 
  -2   2   3        2.99        0.04      0.27 o 
  -1   2   3      438.39      462.90      5.88 o 
   0   2   3     1197.66     1241.63     23.82 o 
   1   2   3       27.76       15.00      0.57 o 
   2   2   3     2279.55     2211.42      5.89 o 
   3   2   3       32.65       34.73      0.75 o 
   4   2   3        0.59        6.60      1.13 o 
   5   2   3      428.99      444.18      3.63 o 
   6   2   3      115.63      136.49      3.70 o 
   7   2   3       33.34       40.54      1.23 o 
   8   2   3       23.39        9.86      1.66 o 
   9   2   3      446.56      526.68      5.91 o 
  10   2   3       12.31        9.61      2.21 o 
  11   2   3       10.05        4.56      3.14 o 
  12   2   3       77.00       86.91      3.86 o 
  13   2   3        0.37       -0.62      3.32 o 
  14   2   3        0.03       -1.55      2.00 o 
 -14   3   3       85.56      119.25      4.31 o 
 -13   3   3       71.05       77.71      5.77 o 
 -12   3   3       85.78       84.71      3.35 o 
 -11   3   3       60.88       60.38      5.53 o 
 -10   3   3      228.86      260.11     16.04 o 
  -9   3   3     1967.56     2121.11      9.41 o 
  -8   3   3     1243.38     1324.19     33.58 o 
  -7   3   3       91.50       72.29      3.11 o 
  -6   3   3     2194.38     2242.29     12.07 o 
  -5   3   3       72.20       45.72      1.94 o 
  -4   3   3     7827.34     8743.16    110.54 o 
  -3   3   3     3502.28     4092.41     42.93 o 
  -2   3   3     2784.59     2805.58     29.21 o 
  -1   3   3     1208.30     1103.79     17.33 o 
   0   3   3     2520.06     2479.91     30.44 o 
   1   3   3     2509.50     2497.91      5.72 o 
   2   3   3     2458.30     2358.51     14.94 o 
   3   3   3       31.57       14.82      0.70 o 
   4   3   3      133.21       84.89      0.99 o 
   5   3   3       33.51       33.13      0.84 o 
   6   3   3      229.65      228.96      5.72 o 
   7   3   3      740.28      794.41     11.59 o 
   8   3   3       18.07       13.46      2.28 o 
   9   3   3       58.78       47.35      2.53 o 
  10   3   3      109.96      139.41      3.96 o 
  11   3   3       26.28       21.35      2.78 o 
  12   3   3        3.26       -2.87      2.87 o 
  13   3   3        6.62        1.49     22.87 o 
  14   3   3       17.17       16.92      6.63 o 
 -14   4   3       32.94       42.45      5.31 o 
 -13   4   3       12.16        3.28      2.31 o 
 -12   4   3      196.61      190.63      5.32 o 
 -11   4   3       42.26       38.77      4.12 o 
 -10   4   3      275.34      278.15      5.10 o 
  -9   4   3      609.71      623.42     13.01 o 
  -8   4   3       27.16       20.57      3.16 o 
  -7   4   3      269.31      290.18     16.67 o 
  -6   4   3     1386.38     1399.20     12.10 o 
  -5   4   3      247.42      238.66      4.02 o 
  -4   4   3     2182.55     2185.08     26.16 o 
  -3   4   3        2.38        9.84      1.57 o 
  -2   4   3      112.67      113.29      3.40 o 
  -1   4   3     1521.67     1778.55     13.87 o 
   0   4   3     1469.23     1473.71      8.07 o 
   1   4   3      679.07      866.07      4.78 o 
   2   4   3      893.32      758.28      7.47 o 
   3   4   3       44.78       39.63      1.34 o 
   4   4   3      378.59      410.28      6.05 o 
   5   4   3      296.05      306.67      5.38 o 
   6   4   3       33.05       22.51      1.33 o 
   7   4   3      164.07      150.72      3.53 o 
   8   4   3      110.29      108.68      2.88 o 
   9   4   3      216.29      215.72      3.85 o 
  10   4   3       51.15       42.84      2.90 o 
  11   4   3       10.51        5.32      2.53 o 
  12   4   3       20.11       15.99      3.42 o 
  13   4   3        3.40       -1.83      1.92 o 
 -14   5   3        4.27        2.15    250.30 o 
 -13   5   3        3.22       -2.19      3.20 o 
 -12   5   3        5.42        7.27      3.45 o 
 -11   5   3       87.71      105.74      3.69 o 
 -10   5   3      717.54      768.51      6.90 o 
  -9   5   3      312.55      308.17      7.54 o 
  -8   5   3      196.92      167.11     21.03 o 
  -7   5   3     1077.46     1103.22      6.41 o 
  -6   5   3       33.06       58.45     21.43 o 
  -5   5   3       30.68       18.39      1.12 o 
  -4   5   3       14.87        9.13      4.53 o 
  -3   5   3     1938.72     2065.18     30.13 o 
  -2   5   3     4356.02     4491.75     12.58 o 
  -1   5   3     1905.28     1880.76      6.28 o 
   0   5   3     4629.48     4581.25     28.62 o 
   1   5   3     1236.31     1169.18      3.19 o 
   2   5   3      987.84     1044.96     16.71 o 
   3   5   3      739.66      816.84     10.59 o 
   4   5   3      273.39      258.55      4.01 o 
   5   5   3       28.10       30.51      1.67 o 
   6   5   3       96.67       81.69      1.70 o 
   7   5   3      437.07      428.96      3.29 o 
   8   5   3      562.93      511.89      4.73 o 
   9   5   3      150.34      148.60      3.84 o 
  10   5   3        1.75        0.05      1.78 o 
  11   5   3       15.26       -0.19      2.53 o 
  12   5   3        1.09       -1.10      1.10 o 
  13   5   3        0.25       -2.84      2.84 o 
 -13   6   3       23.48       31.83     11.46 o 
 -12   6   3        5.90       -0.43      5.13 o 
 -11   6   3      120.12      140.76     13.07 o 
 -10   6   3       23.04       14.76      3.62 o 
  -9   6   3       61.64       70.09      6.11 o 
  -8   6   3      108.37      107.64      5.83 o 
  -7   6   3      790.14      827.29     16.73 o 
  -6   6   3      117.49      101.34      3.23 o 
  -5   6   3        1.32       -0.81      0.81 o 
  -4   6   3       12.77       -0.47      4.48 o 
  -3   6   3      217.09      158.23      3.93 o 
  -2   6   3     1400.25     1374.64     19.10 o 
  -1   6   3       18.42       17.87      1.74 o 
   0   6   3       20.16        9.15      0.91 o 
   1   6   3     1735.12     1735.03     14.93 o 
   2   6   3      450.69      480.20      3.37 o 
   3   6   3      627.29      582.97     11.02 o 
   4   6   3       27.96       33.82      2.88 o 
   5   6   3       68.08       59.58      1.73 o 
   6   6   3      557.35      525.11      3.71 o 
   7   6   3      461.61      461.11      6.79 o 
   8   6   3      102.07       91.96      3.43 o 
   9   6   3        3.08       -2.00      2.00 o 
  10   6   3        1.74       -1.09      1.09 o 
  11   6   3        2.03       -2.36      2.36 o 
  12   6   3        6.45        6.40      3.71 o 
 -13   7   3       38.40       36.06      7.83 o 
 -12   7   3        1.00       -3.59      3.59 o 
 -11   7   3       62.61       64.45     13.59 o 
 -10   7   3        6.44       11.32      4.14 o 
  -9   7   3      444.42      547.23      7.74 o 
  -8   7   3       95.48       81.15      5.92 o 
  -7   7   3       29.54       16.83      3.52 o 
  -6   7   3     1865.88     1939.99     29.11 o 
  -5   7   3       23.81       22.26      2.48 o 
  -4   7   3      649.15      670.43      4.09 o 
  -3   7   3       86.38       75.43      2.77 o 
  -2   7   3        4.00        0.48      2.36 o 
  -1   7   3      277.88      257.91      3.22 o 
   0   7   3        0.41       -1.39      1.39 o 
   1   7   3      157.31      159.05      2.43 o 
   2   7   3       75.23       89.79      1.46 o 
   3   7   3      432.16      432.31      3.59 o 
   4   7   3      217.83      231.48      3.21 o 
   5   7   3      566.60      552.39      4.57 o 
   6   7   3      713.59      722.85      4.16 o 
   7   7   3       43.98       50.63      3.46 o 
   8   7   3      102.41       83.31      2.83 o 
   9   7   3       49.65       48.39      4.11 o 
  10   7   3        0.52       -2.17      2.17 o 
  11   7   3       33.50       28.28      3.55 o 
  12   7   3       15.40       11.22      4.45 o 
 -12   8   3        1.97        0.02      6.88 o 
 -11   8   3       65.27       88.99      5.40 o 
 -10   8   3       52.12       60.99      4.52 o 
  -9   8   3       59.24       56.60      4.52 o 
  -8   8   3       25.54       28.15     10.17 o 
  -7   8   3      162.45      170.78      5.52 o 
  -6   8   3        3.02        1.18      2.13 o 
  -5   8   3        8.56        0.17      2.53 o 
  -4   8   3     1599.81     1674.13     13.21 o 
  -3   8   3      889.66      857.32      9.36 o 
  -2   8   3      470.25      466.18      8.06 o 
  -1   8   3      106.11       72.02      2.82 o 
   0   8   3       39.44       37.17      1.51 o 
   1   8   3      132.51      105.05      1.90 o 
   2   8   3      430.80      450.67      4.66 o 
   3   8   3      226.11      217.38      3.37 o 
   4   8   3     1655.99     1641.21     28.05 o 
   5   8   3       11.42       23.49      2.93 o 
   6   8   3       27.18       27.73      2.41 o 
   7   8   3      106.10       90.83      2.93 o 
   8   8   3       32.11       22.40      2.77 o 
   9   8   3       69.85       76.23      4.11 o 
  10   8   3       54.76       61.64      3.48 o 
  11   8   3       11.81        0.69      1.41 o 
 -11   9   3       33.78       25.11      5.99 o 
 -10   9   3        8.67       -1.40      3.78 o 
  -9   9   3        4.13       -2.86      3.25 o 
  -8   9   3       31.93       30.84      3.99 o 
  -7   9   3      252.14      277.21      5.68 o 
  -6   9   3      283.18      291.76      4.35 o 
  -5   9   3      250.38      239.61      8.48 o 
  -4   9   3      141.31      144.87      4.15 o 
  -3   9   3       53.24       50.70      2.51 o 
  -2   9   3        0.05       -0.63      0.63 o 
  -1   9   3      182.12      162.88      3.60 o 
   0   9   3     2340.02     2335.57     16.04 o 
   1   9   3     1399.12     1439.05     10.97 o 
   2   9   3      111.76       90.09      3.75 o 
   3   9   3       19.26       25.64      2.89 o 
   4   9   3       76.10       74.62      2.57 o 
   5   9   3      228.56      227.63      3.15 o 
   6   9   3      339.25      344.76      6.41 o 
   7   9   3      172.61      186.13      5.54 o 
   8   9   3       49.19       50.27      4.42 o 
   9   9   3        2.87       -1.67      1.67 o 
  10   9   3        0.50       -2.08      2.08 o 
 -10  10   3       76.95       68.45      5.89 o 
  -9  10   3       59.54       55.95      5.85 o 
  -8  10   3       61.17       69.14      7.75 o 
  -7  10   3       63.02       65.88     12.48 o 
  -6  10   3       40.89       42.83      3.78 o 
  -5  10   3      561.65      625.48     13.08 o 
  -4  10   3      189.51      181.54     18.94 o 
  -3  10   3      123.52      110.30      2.95 o 
  -2  10   3      815.58      876.76     14.81 o 
  -1  10   3      857.85      869.21      6.83 o 
   0  10   3        6.45        0.47      2.42 o 
   1  10   3      154.44      140.01      4.73 o 
   2  10   3      432.03      425.81      5.24 o 
   3  10   3      750.60      839.71      6.27 o 
   4  10   3      227.26      228.44      6.86 o 
   5  10   3      372.02      380.95      6.11 o 
   6  10   3       19.99       32.07      3.92 o 
   7  10   3       92.65      104.54      4.46 o 
   8  10   3       27.89       25.85      3.75 o 
   9  10   3       52.87       51.30      4.35 o 
  -8  11   3       21.50       20.97      5.80 o 
  -7  11   3      157.11      177.97     17.42 o 
  -6  11   3       12.63       16.90      4.29 o 
  -5  11   3      100.50      104.03     17.47 o 
  -4  11   3      184.00      181.18     22.29 o 
  -3  11   3      155.59      171.13     18.88 o 
  -2  11   3      110.72      110.78      4.15 o 
  -1  11   3       24.07       14.89      3.06 o 
   0  11   3      223.12      234.75      5.19 o 
   1  11   3      338.28      366.62      8.94 o 
   2  11   3        3.86       -2.99      2.99 o 
   3  11   3      222.41      235.16      4.44 o 
   4  11   3        2.12        2.56      4.47 o 
   5  11   3      358.10      397.15      5.51 o 
   6  11   3       47.09       40.74      5.30 o 
   7  11   3       49.70       43.03      5.44 o 
   8  11   3       40.63       49.36      8.72 o 
  -7  12   3        1.99        1.85      9.14 o 
  -6  12   3       14.08       15.58      7.93 o 
  -5  12   3       65.58       52.82      5.65 o 
  -4  12   3        0.28        2.23      7.03 o 
  -3  12   3        2.07        5.47      4.95 o 
  -2  12   3       27.65       27.45      4.93 o 
  -1  12   3       23.04        7.47      6.21 o 
   0  12   3        3.90        1.99     11.41 o 
   1  12   3        4.12        2.15      2.72 o 
   2  12   3        1.20       -3.09      3.09 o 
   3  12   3       56.30       46.70      4.06 o 
   4  12   3        6.54        4.38      5.40 o 
   5  12   3       23.92       24.24      4.97 o 
   6  12   3       26.53       30.28      5.84 o 
   7  12   3        0.00       -2.36      5.23 o 
  -5  13   3        1.08       10.23      9.27 o 
  -4  13   3       41.22       45.33      5.84 o 
  -3  13   3       13.30       11.12      7.62 o 
  -2  13   3       33.32       49.46      6.64 o 
  -1  13   3        5.47        3.04     10.83 o 
   0  13   3        6.03        4.18      7.36 o 
   1  13   3        2.97       -4.47      4.47 o 
   2  13   3       19.98       20.52      5.75 o 
   3  13   3        4.99        8.94      6.24 o 
   4  13   3        9.00        0.08      4.03 o 
   5  13   3        4.64        7.73      5.67 o 
 -15   0   4        0.41        3.95      7.35 o 
 -14   0   4       88.70      101.08      9.21 o 
 -13   0   4        0.01       -2.28      8.69 o 
 -12   0   4      230.83      236.62      7.16 o 
 -11   0   4     1373.70     1301.05     11.81 o 
 -10   0   4      503.63      474.22      7.69 o 
  -9   0   4     2663.18     2757.09     14.53 o 
  -8   0   4      596.53      585.75      6.52 o 
  -7   0   4      105.66      162.59      3.47 o 
  -6   0   4     1610.72     1403.80     14.45 o 
  -5   0   4     2371.06     2352.66      6.24 o 
  -4   0   4       77.21       41.52      1.26 o 
  -3   0   4     1477.61     1764.83      7.02 o 
  -2   0   4    13507.18    16867.85     84.82 o 
  -1   0   4     4135.39     4812.17      7.53 o 
   0   0   4     1074.82     1125.13     28.15 o 
   1   0   4    49196.99    43066.09   1580.59 o 
   2   0   4     1104.17     1120.68     24.48 o 
   3   0   4       98.51       94.23      1.61 o 
   4   0   4     1431.75     1581.20     17.40 o 
   5   0   4     3208.46     3532.78     38.01 o 
   6   0   4      956.59      987.64      4.77 o 
   7   0   4       50.26       59.88      2.00 o 
   8   0   4      152.35      139.88      2.40 o 
   9   0   4     1084.07     1084.93     23.65 o 
  10   0   4        2.33       -1.32      1.32 o 
  11   0   4      456.38      554.49     27.66 o 
  13   0   4       21.64       15.16      6.88 o 
  14   0   4       33.62       49.25      9.27 o 
 -15   1   4        0.53       -2.08      2.23 o 
 -14   1   4       41.68       49.52      5.57 o 
 -13   1   4      101.04      100.42      3.56 o 
 -12   1   4      367.68      424.16      6.03 o 
 -11   1   4      513.26      548.58     14.08 o 
 -10   1   4      355.86      363.92     18.80 o 
  -9   1   4      984.30      937.61      7.52 o 
  -8   1   4      760.93      733.50      3.00 o 
  -7   1   4        0.69       -0.84      1.80 o 
  -6   1   4       60.97      102.68      1.67 o 
  -5   1   4      494.39      610.34      3.29 o 
  -4   1   4      286.01      239.28      1.72 o 
  -3   1   4      539.67      562.79      1.93 o 
  -2   1   4        3.99        7.36      0.81 o 
  -1   1   4    36952.46    39239.09   3025.71 o 
   0   1   4     1666.59     1689.65     12.57 o 
   1   1   4    26901.83    28790.65    244.37 o 
   2   1   4      118.56      151.00      1.91 o 
   3   1   4      888.03     1028.14     10.04 o 
   4   1   4      240.48      232.90      2.50 o 
   5   1   4      192.40      220.33      1.52 o 
   6   1   4      710.93      775.78      3.51 o 
   7   1   4      256.03      264.30      3.19 o 
   8   1   4      587.50      574.97      5.28 o 
   9   1   4      333.09      365.64      4.79 o 
  10   1   4       28.18       13.32      2.58 o 
  11   1   4      342.90      340.67      4.15 o 
  12   1   4       25.53       20.21      3.60 o 
  13   1   4       77.22       83.50      5.33 o 
  14   1   4        0.26       -4.69      4.69 o 
 -15   2   4        0.11       -5.63      5.63 o 
 -14   2   4        7.38        0.60      2.59 o 
 -13   2   4        6.84       -1.32      3.15 o 
 -12   2   4        0.63       25.24      4.71 o 
 -11   2   4        8.57       34.53      7.85 o 
 -10   2   4      357.68      405.10      5.25 o 
  -9   2   4       99.71      105.80      8.68 o 
  -8   2   4       24.62       30.08      1.82 o 
  -7   2   4       14.01       11.42      1.16 o 
  -6   2   4      470.43      528.53      6.49 o 
  -5   2   4      422.70      506.72      4.44 o 
  -4   2   4      254.29      264.36      2.96 o 
  -3   2   4      413.40      320.45      2.07 o 
  -2   2   4        2.07        7.14      0.99 o 
  -1   2   4     4023.08     4367.60     18.12 o 
   0   2   4     1167.95     1213.25     14.72 o 
   1   2   4     7766.48     8510.75     55.81 o 
   2   2   4       65.29       76.28      1.97 o 
   3   2   4       26.99       31.87      0.72 o 
   4   2   4      643.98      671.60      4.68 o 
   5   2   4       74.45       68.58      1.40 o 
   6   2   4       21.52       33.38      1.37 o 
   7   2   4       83.87       65.55      2.61 o 
   8   2   4       14.22       11.91      1.85 o 
   9   2   4       53.19       58.96      3.41 o 
  10   2   4       79.97       52.35      3.49 o 
  11   2   4       39.82       40.37      3.66 o 
  12   2   4        1.24       -2.87      3.80 o 
  13   2   4        6.14       -2.74      2.74 o 
 -15   3   4       13.10       15.75      6.61 o 
 -14   3   4        0.47        3.68      4.21 o 
 -13   3   4       10.73        3.30      2.21 o 
 -12   3   4        1.09       -2.34      2.34 o 
 -11   3   4        4.54        0.12      2.88 o 
 -10   3   4      589.28      606.46      6.19 o 
  -9   3   4      108.92      156.48      3.95 o 
  -8   3   4      343.57      324.78      4.17 o 
  -7   3   4      283.36      222.17      7.45 o 
  -6   3   4      324.42      369.39      7.98 o 
  -5   3   4        1.23        1.22      0.95 o 
  -4   3   4       82.18       58.09      2.34 o 
  -3   3   4     5667.70     6060.37     19.05 o 
  -2   3   4      265.67      259.26      4.21 o 
  -1   3   4     5216.44     5513.52     49.45 o 
   0   3   4       20.89       25.59      1.24 o 
   1   3   4      415.59      427.46      5.96 o 
   2   3   4      250.38      275.92      3.23 o 
   3   3   4      524.47      568.24      8.58 o 
   4   3   4      510.40      430.84      4.94 o 
   5   3   4     1878.20     2001.63     26.75 o 
   6   3   4      140.80      142.49      2.66 o 
   7   3   4      160.70      125.39      2.94 o 
   8   3   4      324.03      296.51      5.12 o 
   9   3   4        0.05       -1.39      1.39 o 
  10   3   4      127.35      114.02      3.10 o 
  11   3   4        4.27       -0.94      4.61 o 
  12   3   4        4.11       -2.42      2.42 o 
  13   3   4        9.14       -0.95      2.46 o 
 -14   4   4       38.35       48.70      4.28 o 
 -13   4   4       15.48       12.28      3.87 o 
 -12   4   4        9.49        2.24      2.79 o 
 -11   4   4       81.55       91.20      4.46 o 
 -10   4   4        0.58       -1.79      1.79 o 
  -9   4   4      277.48      274.54      4.91 o 
  -8   4   4      401.45      368.53     11.51 o 
  -7   4   4      225.90      206.77      2.04 o 
  -6   4   4      603.11      514.54      5.10 o 
  -5   4   4      211.95      247.23      2.62 o 
  -4   4   4       14.33       10.42      1.13 o 
  -3   4   4        6.21        0.54      1.04 o 
  -2   4   4      102.14      102.67      3.16 o 
  -1   4   4     1468.98     1406.28     13.00 o 
   0   4   4     1483.21     1360.21      7.60 o 
   1   4   4      403.40      373.12     11.65 o 
   2   4   4      123.90       87.68      1.08 o 
   3   4   4      330.54      388.34      4.08 o 
   4   4   4      919.45      962.37     10.56 o 
   5   4   4        5.74        0.57      1.03 o 
   6   4   4      104.95       80.79      2.67 o 
   7   4   4      243.08      265.78      7.38 o 
   8   4   4       81.08       65.18      2.53 o 
   9   4   4       12.14        8.48      2.55 o 
  10   4   4      120.01       98.26      3.04 o 
  11   4   4       37.38       37.55      2.93 o 
  12   4   4        0.07       -2.53      2.53 o 
  13   4   4        2.20        3.50      6.02 o 
 -14   5   4        0.47        1.88      8.82 o 
 -13   5   4       29.13       25.18      4.29 o 
 -12   5   4      110.77      157.17      5.78 o 
 -11   5   4      357.02      444.48     23.66 o 
 -10   5   4       83.80      101.31      4.15 o 
  -9   5   4      343.90      367.52     11.72 o 
  -8   5   4      413.99      483.48     24.62 o 
  -7   5   4     1100.78     1296.42     17.94 o 
  -6   5   4       43.83       52.64      1.76 o 
  -5   5   4       12.04        7.89      2.92 o 
  -4   5   4     1115.32     1057.88     17.68 o 
  -3   5   4        5.30        3.07      1.80 o 
  -2   5   4      742.12      814.16      4.88 o 
  -1   5   4        3.26       12.42      1.17 o 
   0   5   4      103.43       81.92      2.03 o 
   1   5   4      587.89      452.61      6.14 o 
   2   5   4      273.26      321.70      2.50 o 
   3   5   4        1.49        1.13      0.61 o 
   4   5   4       15.92       13.41      1.02 o 
   5   5   4      118.85      103.79      1.46 o 
   6   5   4       12.62        9.08      1.32 o 
   7   5   4      183.42      149.18      2.72 o 
   8   5   4      258.84      247.91      3.77 o 
   9   5   4      151.97      173.85      3.40 o 
  10   5   4       56.84       43.42      3.12 o 
  11   5   4       67.62       64.27      4.14 o 
  12   5   4       17.58       18.98      3.52 o 
  13   5   4       37.75       37.31      5.51 o 
 -13   6   4       67.68       87.30      8.27 o 
 -12   6   4        8.47        6.96      4.68 o 
 -11   6   4      106.11      118.56     17.72 o 
 -10   6   4       13.46       18.41      4.11 o 
  -9   6   4      340.48      420.30      8.62 o 
  -8   6   4      120.52      107.20      3.83 o 
  -7   6   4      651.12      671.61     36.94 o 
  -6   6   4      397.10      386.32      4.67 o 
  -5   6   4      307.70      321.03      9.63 o 
  -4   6   4        9.37       11.77      2.14 o 
  -3   6   4        3.52       -1.25      1.77 o 
  -2   6   4      453.53      448.07      5.15 o 
  -1   6   4        0.87       -1.19      1.42 o 
   0   6   4        0.36       -0.64      0.64 o 
   1   6   4      157.10      134.96      2.00 o 
   2   6   4      193.21      194.99      2.22 o 
   3   6   4      487.01      496.20     10.10 o 
   4   6   4        1.35       -0.77      0.77 o 
   5   6   4       11.25        9.85      1.71 o 
   6   6   4      124.53      101.85      2.20 o 
   7   6   4       57.80       53.27      2.29 o 
   8   6   4       44.72       39.82      2.61 o 
   9   6   4       43.24       27.94      2.83 o 
  10   6   4        1.80       -1.77      1.77 o 
  11   6   4       57.05       53.73      3.39 o 
  12   6   4       17.84       16.07      3.77 o 
 -13   7   4       27.52       43.72      8.40 o 
 -12   7   4       39.45       30.00      5.17 o 
 -11   7   4       49.16       68.17      4.40 o 
 -10   7   4      166.41      194.05      7.99 o 
  -9   7   4      286.24      325.83      8.19 o 
  -8   7   4        2.97        9.32      3.67 o 
  -7   7   4      184.64      175.63      4.42 o 
  -6   7   4        3.70       38.29     12.73 o 
  -5   7   4      423.55      433.50     19.07 o 
  -4   7   4        4.07        4.67      2.79 o 
  -3   7   4       86.25       62.88      2.48 o 
  -2   7   4      770.37      731.20      4.11 o 
  -1   7   4      118.94      134.26      1.81 o 
   0   7   4       73.64       91.68      1.59 o 
   1   7   4       52.90       55.40      1.65 o 
   2   7   4      544.22      536.40      4.36 o 
   3   7   4       56.87       56.14      1.76 o 
   4   7   4       21.54       23.93      1.67 o 
   5   7   4      107.29      106.79      2.48 o 
   6   7   4      195.39      201.75      2.82 o 
   7   7   4      282.07      309.35      3.83 o 
   8   7   4        9.25        1.27      1.45 o 
   9   7   4       91.22       95.84      3.22 o 
  10   7   4       48.42       50.81      3.35 o 
  11   7   4        7.64       -1.05      1.93 o 
  12   7   4        0.48       -1.35      2.47 o 
 -12   8   4       17.18       22.21      5.70 o 
 -11   8   4       21.21       40.04      5.04 o 
 -10   8   4       15.47       11.26      4.81 o 
  -9   8   4       60.81       56.24      4.38 o 
  -8   8   4       37.29       18.30      6.72 o 
  -7   8   4       70.50       75.70      3.98 o 
  -6   8   4      151.90      174.51      4.53 o 
  -5   8   4     1241.96     1330.01     20.23 o 
  -4   8   4      511.41      509.07     11.73 o 
  -3   8   4      121.45      115.24      3.83 o 
  -2   8   4        4.97        0.56      2.86 o 
  -1   8   4      204.56      173.65      5.32 o 
   0   8   4      916.74      878.20      4.10 o 
   1   8   4      247.07      259.10      2.39 o 
   2   8   4       29.95       26.80      1.79 o 
   3   8   4      208.44      197.36      3.25 o 
   4   8   4      448.35      456.02      4.03 o 
   5   8   4      491.25      533.08     10.11 o 
   6   8   4        6.15        0.96      1.31 o 
   7   8   4      109.54      103.97      3.09 o 
   8   8   4       21.34       16.81      3.07 o 
   9   8   4       58.48       57.11      3.35 o 
  10   8   4       15.94        8.89      3.63 o 
  11   8   4        2.93       -1.59      1.59 o 
 -11   9   4       11.39       10.37      8.16 o 
 -10   9   4       30.52       16.94      5.50 o 
  -9   9   4        1.53       -3.06      3.06 o 
  -8   9   4        6.01        6.19      4.28 o 
  -7   9   4      600.07      615.48      9.93 o 
  -6   9   4      115.17      111.12      3.85 o 
  -5   9   4        0.03       -3.22      3.32 o 
  -4   9   4      757.84      809.16     10.78 o 
  -3   9   4       48.21       33.47      3.15 o 
  -2   9   4     1002.34     1020.71     13.37 o 
  -1   9   4        8.08        7.64      3.09 o 
   0   9   4        6.95       26.00      3.03 o 
   1   9   4      168.45      165.56      3.36 o 
   2   9   4      234.73      211.45      5.64 o 
   3   9   4      135.34      150.99      4.72 o 
   4   9   4      335.62      339.60      3.58 o 
   5   9   4        0.07       12.14      3.43 o 
   6   9   4        0.13        1.48      1.44 o 
   7   9   4      339.85      357.50      5.85 o 
   8   9   4       12.08        1.28      2.98 o 
   9   9   4       10.71       -1.49      3.22 o 
  10   9   4       18.15        9.15      3.88 o 
 -10  10   4        5.74        0.08      2.42 o 
  -9  10   4       27.03       18.61      5.23 o 
  -8  10   4        5.05       -2.51      2.51 o 
  -7  10   4       90.37      101.48      4.78 o 
  -6  10   4       90.30       97.59      8.71 o 
  -5  10   4        0.33       16.75      7.80 o 
  -4  10   4       60.38       60.41      8.09 o 
  -3  10   4       54.77       57.45      2.83 o 
  -2  10   4      235.70      261.51      4.68 o 
  -1  10   4       34.13       42.48      2.49 o 
   0  10   4       45.60       44.47      2.74 o 
   1  10   4        5.98       11.57      2.76 o 
   2  10   4        0.15       22.73     11.11 o 
   3  10   4        0.03        8.79      4.97 o 
   4  10   4       17.92       21.72      3.27 o 
   5  10   4       27.12       25.50      3.98 o 
   6  10   4       56.61       64.27      5.14 o 
   7  10   4       62.20       70.40      3.76 o 
   8  10   4        0.01       -2.07      2.07 o 
   9  10   4        4.72       -3.50      3.50 o 
  -8  11   4        0.06       -2.56      3.94 o 
  -7  11   4        2.03        8.99      7.84 o 
  -6  11   4       74.34       68.81      5.35 o 
  -5  11   4      421.77      474.78     28.31 o 
  -4  11   4       46.51       47.91      8.00 o 
  -3  11   4      103.74      102.17      9.37 o 
  -2  11   4      163.32      162.15      4.53 o 
  -1  11   4        3.15        0.12      2.02 o 
   0  11   4      189.24      202.90      5.33 o 
   1  11   4        2.22        8.73      3.03 o 
   2  11   4      194.90      191.47      6.68 o 
   3  11   4      192.77      221.67      4.45 o 
   4  11   4       22.37       28.42      3.85 o 
   5  11   4      190.26      214.13      4.83 o 
   6  11   4        2.49       -2.80      2.80 o 
   7  11   4       25.11       26.10      6.80 o 
  -7  12   4      102.16       79.15      7.83 o 
  -6  12   4        0.16       -0.62      3.47 o 
  -5  12   4       70.13       71.88      5.40 o 
  -4  12   4       35.00       29.95      5.62 o 
  -3  12   4      104.15      119.96      9.75 o 
  -2  12   4       14.88       10.24      6.79 o 
  -1  12   4       10.61        7.62      7.61 o 
   0  12   4      183.74      190.39     14.82 o 
   1  12   4       57.49       50.82      4.25 o 
   2  12   4        5.89        5.85      3.50 o 
   3  12   4       13.96       10.90      4.00 o 
   4  12   4      192.35      206.73      6.52 o 
   5  12   4      196.66      264.04      5.24 o 
   6  12   4       12.41       12.14      7.09 o 
  -5  13   4      165.56      174.68      8.53 o 
  -4  13   4        3.89        0.05      1.42 o 
  -3  13   4       78.35       95.15      8.06 o 
  -2  13   4      159.11      178.70      8.97 o 
  -1  13   4       29.70       36.34      7.41 o 
   0  13   4        0.39       -6.39      6.39 o 
   1  13   4        0.48       -0.16      1.20 o 
   2  13   4      326.94      408.94      7.33 o 
   3  13   4       78.53       88.85      4.54 o 
   4  13   4        1.02        0.01      4.66 o 
 -15   1   5        0.38       -1.54      3.57 o 
 -14   1   5       54.33       56.98      3.65 o 
 -13   1   5        0.64       -0.09      3.13 o 
 -12   1   5       92.86       93.51      3.68 o 
 -11   1   5       52.52       48.42      4.29 o 
 -10   1   5      232.50      225.80     14.24 o 
  -9   1   5      499.60      484.45      5.26 o 
  -8   1   5      433.76      409.56      4.64 o 
  -7   1   5       21.01       26.34      1.09 o 
  -6   1   5     1592.66     1673.11      6.89 o 
  -5   1   5     1424.55     1340.70      6.18 o 
  -4   1   5     1177.87     1175.93      4.41 o 
  -3   1   5      770.15      767.36      2.94 o 
  -2   1   5     9781.00    12531.63    101.12 o 
  -1   1   5    19004.41    20097.48    952.08 o 
   0   1   5     7601.04     8281.80    125.90 o 
   1   1   5        9.75       23.55      0.80 o 
   2   1   5     1565.15     1598.87     15.62 o 
   3   1   5      732.82      695.49      5.49 o 
   4   1   5      159.56      137.02      2.63 o 
   5   1   5      188.98      213.57      1.43 o 
   6   1   5      781.95      753.55      7.10 o 
   7   1   5      112.94      103.75      1.81 o 
   8   1   5        0.70       -2.80      2.80 o 
   9   1   5      186.00      205.93      2.55 o 
  10   1   5       48.48       59.34      2.19 o 
  11   1   5       63.19       68.54      3.16 o 
  12   1   5       23.92       13.81      3.91 o 
  13   1   5       25.42       25.29      5.96 o 
 -15   2   5        9.88        5.85      5.40 o 
 -14   2   5        0.77       -3.55      3.55 o 
 -13   2   5        8.13        4.36      6.29 o 
 -12   2   5      349.86      417.43      5.85 o 
 -11   2   5       82.01       81.29      4.10 o 
 -10   2   5      196.88      179.41      9.62 o 
  -9   2   5      737.83      771.88      9.26 o 
  -8   2   5       88.35      126.98      2.39 o 
  -7   2   5     1563.56     1597.96      6.05 o 
  -6   2   5       67.12       59.29      1.40 o 
  -5   2   5      335.97      358.49      3.77 o 
  -4   2   5     1718.65     1695.20      7.47 o 
  -3   2   5      549.19      530.12      4.48 o 
  -2   2   5        7.16       11.24      0.73 o 
  -1   2   5      880.21      894.09      8.19 o 
   0   2   5     2208.66     2239.86     19.48 o 
   1   2   5     1903.70     1816.27      8.84 o 
   2   2   5      187.99      198.36      1.54 o 
   3   2   5     2175.74     2201.08     18.20 o 
   4   2   5      238.27      210.90      2.23 o 
   5   2   5      135.34      149.59      1.88 o 
   6   2   5        2.35        3.42      1.73 o 
   7   2   5       18.79       17.27      1.53 o 
   8   2   5      663.08      630.28      4.34 o 
   9   2   5      409.05      443.55      3.58 o 
  10   2   5        1.62       -1.26      1.26 o 
  11   2   5      205.07      210.06      3.67 o 
  12   2   5       21.55       25.86      3.74 o 
  13   2   5       13.06       14.60      6.30 o 
 -15   3   5        1.78       12.40      9.48 o 
 -14   3   5       50.24       58.93      3.98 o 
 -13   3   5        2.12       -3.43      3.43 o 
 -12   3   5      116.09      123.34      8.79 o 
 -11   3   5      129.70      156.02      5.40 o 
 -10   3   5       10.35       33.24      6.73 o 
  -9   3   5      696.40      819.15      7.08 o 
  -8   3   5       81.10       66.97      1.78 o 
  -7   3   5      978.16     1055.12      7.00 o 
  -6   3   5      484.44      559.41      3.33 o 
  -5   3   5     3131.80     3296.23     29.00 o 
  -4   3   5       42.79       58.03      1.68 o 
  -3   3   5     2277.47     2307.20     16.03 o 
  -2   3   5     6000.49     6266.03     40.04 o 
  -1   3   5     1420.97     1386.51     15.57 o 
   0   3   5     1895.67     1960.34     19.05 o 
   1   3   5      198.68      177.44      2.09 o 
   2   3   5      405.51      404.94      2.71 o 
   3   3   5      237.82      250.85      3.98 o 
   4   3   5      269.49      284.52      2.68 o 
   5   3   5     1555.77     1569.47     10.30 o 
   6   3   5     1339.85     1295.58     10.06 o 
   7   3   5       64.93       67.45      1.85 o 
   8   3   5       44.62       36.65      2.44 o 
   9   3   5      445.38      432.64      3.84 o 
  10   3   5       49.73       64.03      3.27 o 
  11   3   5      138.62      169.23      3.07 o 
  12   3   5        7.04        2.62      2.99 o 
  13   3   5       62.19       78.12      6.08 o 
 -14   4   5        0.01       -0.40      2.55 o 
 -13   4   5        1.48       -2.08      2.08 o 
 -12   4   5       14.97       18.40      3.90 o 
 -11   4   5       44.13       48.06      4.12 o 
 -10   4   5        5.87       -0.69      0.69 o 
  -9   4   5      251.95      271.78      4.72 o 
  -8   4   5      332.78      346.76      2.96 o 
  -7   4   5       34.19       45.28      1.43 o 
  -6   4   5        0.21       -0.40      0.72 o 
  -5   4   5      813.18      789.69      3.38 o 
  -4   4   5     2365.58     2718.45     26.81 o 
  -3   4   5        0.04       -0.20      0.20 o 
  -2   4   5       13.57       10.11      0.94 o 
  -1   4   5     2859.02     2931.47     26.68 o 
   0   4   5      742.25      691.27     10.32 o 
   1   4   5      979.01      893.83     16.14 o 
   2   4   5      245.36      240.69      5.45 o 
   3   4   5      515.47      524.17      3.47 o 
   4   4   5      340.37      358.73      3.69 o 
   5   4   5      280.54      289.73      4.39 o 
   6   4   5      115.74      108.51      2.47 o 
   7   4   5      115.44      105.60      2.59 o 
   8   4   5       50.26       33.48      2.18 o 
   9   4   5      872.37      893.16      7.19 o 
  10   4   5       53.09       48.10      2.82 o 
  11   4   5       35.54       27.62      2.94 o 
  12   4   5       43.23       25.64      4.07 o 
  13   4   5        3.14        2.60      8.41 o 
 -14   5   5       38.32       33.56      6.14 o 
 -13   5   5        0.31       -2.68      2.68 o 
 -12   5   5        6.07       20.68      5.19 o 
 -11   5   5       88.33       93.59      4.24 o 
 -10   5   5       71.39       64.21      4.22 o 
  -9   5   5      171.69      169.48      4.44 o 
  -8   5   5      350.18      325.68      8.61 o 
  -7   5   5      169.12      185.63     10.56 o 
  -6   5   5        0.57       -0.42      0.42 o 
  -5   5   5        0.08        0.42      0.73 o 
  -4   5   5      280.29      296.63      3.53 o 
  -3   5   5     1246.67     1361.39     24.15 o 
  -2   5   5     1470.60     1603.24     16.15 o 
  -1   5   5     8563.47     8816.79    133.32 o 
   0   5   5     1039.24     1088.66      5.78 o 
   1   5   5     1162.29     1096.46      9.04 o 
   2   5   5     2505.14     2529.18     12.38 o 
   3   5   5       75.37       87.39      1.16 o 
   4   5   5        8.19        0.66      1.19 o 
   5   5   5      849.24      852.90     14.50 o 
   6   5   5      110.36      108.21      2.90 o 
   7   5   5     1260.63     1286.49      8.22 o 
   8   5   5       95.50       93.87      3.26 o 
   9   5   5      105.58      109.12      2.98 o 
  10   5   5      104.21       85.62      3.47 o 
  11   5   5       20.74       15.38      3.31 o 
  12   5   5       20.77       17.25      3.80 o 
 -13   6   5        0.68       -2.23      2.23 o 
 -12   6   5       94.44      114.39      5.98 o 
 -11   6   5       24.12       24.19     12.88 o 
 -10   6   5       15.41       12.52      5.92 o 
  -9   6   5      152.75      199.90      7.09 o 
  -8   6   5      262.90      286.60      6.87 o 
  -7   6   5     1595.50     1694.43     70.35 o 
  -6   6   5       97.84       84.29      5.65 o 
  -5   6   5        6.43        6.47      2.60 o 
  -4   6   5      256.83      243.39      9.13 o 
  -3   6   5      468.69      524.65      9.51 o 
  -2   6   5      380.07      453.49      5.31 o 
  -1   6   5     1018.56      947.41      5.08 o 
   0   6   5      709.21      704.89      4.17 o 
   1   6   5       14.72       21.45      1.84 o 
   2   6   5     1114.82     1125.22     12.62 o 
   3   6   5      178.22      212.61      3.56 o 
   4   6   5        1.22       -0.90      0.90 o 
   5   6   5      201.30      187.39      2.77 o 
   6   6   5       94.30       75.17      2.23 o 
   7   6   5      447.09      453.34      4.07 o 
   8   6   5        7.47       -0.26      1.02 o 
   9   6   5      404.59      409.91      5.19 o 
  10   6   5       23.39       17.35      3.17 o 
  11   6   5       32.01       32.40      3.54 o 
  12   6   5        1.32       -2.11      2.11 o 
 -13   7   5        8.60       14.65      9.43 o 
 -12   7   5        0.04       -1.25      4.20 o 
 -11   7   5       30.58       37.51      6.43 o 
 -10   7   5       99.91      129.67      6.41 o 
  -9   7   5      553.71      646.59     10.56 o 
  -8   7   5      318.34      310.75      5.19 o 
  -7   7   5      392.23      380.52     16.50 o 
  -6   7   5      538.49      516.72      5.87 o 
  -5   7   5     1560.19     1572.91     88.80 o 
  -4   7   5        1.36        0.27      2.68 o 
  -3   7   5      697.39      733.15      5.41 o 
  -2   7   5      355.76      312.96      3.86 o 
  -1   7   5      419.24      385.08      3.48 o 
   0   7   5     1821.00     1736.96     14.72 o 
   1   7   5      120.73      132.32      3.47 o 
   2   7   5      254.74      264.68      5.47 o 
   3   7   5      580.80      567.12      9.78 o 
   4   7   5      682.19      683.87      9.12 o 
   5   7   5        0.77       -1.26      1.26 o 
   6   7   5      162.28      184.01      3.55 o 
   7   7   5      317.02      321.39      3.31 o 
   8   7   5       19.85        9.14      2.76 o 
   9   7   5      181.01      188.93      3.80 o 
  10   7   5       19.32       18.42      3.39 o 
  11   7   5       58.84       73.22      3.69 o 
 -12   8   5       47.19       57.52      5.89 o 
 -11   8   5      132.46      128.52      6.14 o 
 -10   8   5        0.48        0.02      0.02 o 
  -8   8   5       46.72       50.57      6.24 o 
  -7   8   5      469.77      516.02     18.26 o 
  -6   8   5       65.67       46.61      3.80 o 
  -5   8   5     1145.14     1177.42     38.74 o 
  -4   8   5      843.90      791.07     30.21 o 
  -3   8   5       15.37       10.79      2.30 o 
  -2   8   5        5.73       -0.90      0.90 o 
  -1   8   5        1.10        2.67      2.07 o 
   0   8   5      290.38      287.28      2.79 o 
   1   8   5      827.67      756.05      5.02 o 
   2   8   5       48.26       38.85      2.31 o 
   3   8   5      870.56      855.69     14.77 o 
   4   8   5        2.59       -1.32      1.83 o 
   5   8   5       98.45       94.82      2.60 o 
   6   8   5        5.93       -1.62      1.62 o 
   7   8   5       11.82        0.80      2.26 o 
   8   8   5       12.38        6.86      3.67 o 
   9   8   5       92.89      110.69      3.51 o 
  10   8   5        0.01       -3.87      3.87 o 
  11   8   5       23.18       30.71      5.63 o 
 -11   9   5        2.09       -4.35      4.35 o 
 -10   9   5        5.71       -2.65      3.82 o 
  -9   9   5       90.69       75.88      4.71 o 
  -8   9   5      124.12      127.71     10.50 o 
  -7   9   5      152.68      173.68     13.31 o 
  -6   9   5        3.82        1.67      4.96 o 
  -5   9   5       19.30       20.57      4.02 o 
  -4   9   5       59.02       56.83      2.96 o 
  -3   9   5      463.23      483.01     23.20 o 
  -2   9   5      157.42      171.52     16.02 o 
  -1   9   5      441.04      436.04      6.04 o 
   0   9   5      972.44     1031.50     25.87 o 
   1   9   5       73.65       80.93      3.87 o 
   2   9   5      405.77      388.69      7.62 o 
   3   9   5       39.02       40.77      2.34 o 
   4   9   5      336.38      338.82      5.02 o 
   5   9   5      892.27      965.30     22.04 o 
   6   9   5       58.61       65.62      2.78 o 
   7   9   5       62.23       72.53      3.02 o 
   8   9   5       21.78       10.10      2.95 o 
   9   9   5        0.10       -2.41      2.64 o 
  10   9   5        2.39       -2.71      2.71 o 
 -10  10   5       45.72       36.49      5.85 o 
  -9  10   5        1.52       -2.63      2.63 o 
  -8  10   5        2.04       -3.80      3.80 o 
  -7  10   5        0.07       -2.19      3.67 o 
  -6  10   5      230.61      254.20      5.66 o 
  -5  10   5      281.80      300.87      5.65 o 
  -4  10   5       30.02       20.00      3.63 o 
  -3  10   5      172.10      173.71      4.04 o 
  -2  10   5      140.97      131.22      3.84 o 
  -1  10   5       27.42       27.49      2.83 o 
   0  10   5      259.03      250.58      6.15 o 
   1  10   5      467.73      491.76      7.66 o 
   2  10   5      781.13      819.43      7.35 o 
   3  10   5      192.80      188.51      3.98 o 
   4  10   5       30.04       21.07      3.07 o 
   5  10   5       86.34       77.51      3.97 o 
   6  10   5      293.56      328.07      5.70 o 
   7  10   5      112.09      118.01      3.97 o 
   8  10   5        0.41       -2.29      2.29 o 
   9  10   5       32.30       31.67      4.64 o 
  -8  11   5       53.06       47.41     12.33 o 
  -7  11   5        2.89        0.48      4.97 o 
  -6  11   5        0.61        1.89      3.82 o 
  -5  11   5      179.21      185.16     21.58 o 
  -4  11   5       82.37       75.33      9.48 o 
  -3  11   5      436.14      481.01     14.54 o 
  -2  11   5       67.02       56.89      3.42 o 
  -1  11   5      123.73      118.11      4.07 o 
   0  11   5      297.88      324.21      5.59 o 
   1  11   5       41.57       50.45      3.54 o 
   2  11   5       89.58       76.00      5.09 o 
   3  11   5        0.02       -2.65      3.01 o 
   4  11   5      282.60      311.86      5.24 o 
   5  11   5       74.52       80.92      6.49 o 
   6  11   5        3.21        1.87      3.88 o 
   7  11   5       28.97       31.45      8.67 o 
  -7  12   5        8.06       -2.54      5.09 o 
  -6  12   5       42.49       33.09      5.63 o 
  -5  12   5       73.40       93.32     12.62 o 
  -4  12   5        0.64       -2.09      2.09 o 
  -3  12   5       15.22        2.99      3.47 o 
  -2  12   5        0.86       -4.53      4.53 o 
  -1  12   5      158.96      177.22      4.75 o 
   0  12   5      105.06       82.60      4.25 o 
   1  12   5       22.94       19.52      3.69 o 
   2  12   5       40.21       38.51      3.69 o 
   3  12   5       10.23        6.22      4.51 o 
   4  12   5       36.70       52.90      4.44 o 
   5  12   5        0.79       -1.51      5.27 o 
   6  12   5        3.23        5.27     10.15 o 
  -5  13   5       20.18       14.37      9.22 o 
  -4  13   5       32.92       29.35      5.92 o 
  -3  13   5       14.13       26.88      8.26 o 
  -2  13   5        0.30       -0.04      0.31 o 
  -1  13   5        2.85        4.34      9.53 o 
   0  13   5        1.48        3.04      9.18 o 
   1  13   5        9.63        9.03      4.25 o 
   2  13   5       18.28       26.88      4.32 o 
   3  13   5        8.63        0.01      1.15 o 
   4  13   5        0.85       -2.98      4.44 o 
 -15   0   6        4.94       10.51      6.32 o 
 -14   0   6       55.90       51.20      6.07 o 
 -13   0   6       40.23       40.59      5.55 o 
 -11   0   6      146.45      168.47      7.12 o 
 -10   0   6     1169.49     1180.96     10.54 o 
  -9   0   6      178.99      162.56      4.23 o 
  -8   0   6      145.41      126.50      5.58 o 
  -7   0   6       53.73       66.99      4.23 o 
  -6   0   6     2339.38     2557.18      5.12 o 
  -5   0   6      763.48      837.19      4.40 o 
  -4   0   6      892.69      894.67      4.20 o 
  -3   0   6        0.66        6.38      1.64 o 
  -2   0   6       12.31       32.60      3.21 o 
  -1   0   6     8125.57     9372.34    314.44 o 
   0   0   6    58462.42    61630.84   1397.54 o 
   1   0   6     5109.96     5617.73     21.27 o 
   2   0   6     3174.77     3784.65     46.61 o 
   3   0   6        7.80       10.10      1.02 o 
   4   0   6      524.34      496.70      2.32 o 
   5   0   6      576.41      525.43      6.88 o 
   6   0   6     1495.62     1489.94      6.45 o 
   7   0   6        9.57        1.71      1.74 o 
   8   0   6     1034.78     1026.95      7.43 o 
   9   0   6        9.28       13.14      3.11 o 
  10   0   6       77.48       88.28      4.32 o 
  11   0   6       24.35       38.89      5.81 o 
  12   0   6        6.05        0.02      0.07 o 
  13   0   6      105.62      156.43      9.29 o 
 -15   1   6        2.04       -0.62      5.96 o 
 -14   1   6        3.65       -2.33      2.33 o 
 -13   1   6        3.91       -0.04      3.46 o 
 -12   1   6      368.44      382.22     19.71 o 
 -11   1   6       62.71       48.24      3.78 o 
 -10   1   6      219.91      208.16      4.49 o 
  -9   1   6      818.29      801.86      5.68 o 
  -8   1   6        2.07       -0.24      1.96 o 
  -7   1   6      235.00      264.49      1.88 o 
  -6   1   6      750.77      798.83      5.10 o 
  -5   1   6      690.31      787.19      4.52 o 
  -4   1   6     6562.85     7551.11     21.10 o 
  -3   1   6      705.48      738.38      5.77 o 
  -2   1   6    10762.29    13181.03    178.18 o 
  -1   1   6      792.01      829.79      6.12 o 
   0   1   6      269.29      352.09      3.96 o 
   1   1   6     1431.07     1730.84     13.77 o 
   2   1   6      111.86      125.45      1.28 o 
   3   1   6     1124.63     1083.56     16.13 o 
   4   1   6     1980.44     2034.53     21.38 o 
   5   1   6      794.36      869.88      5.92 o 
   6   1   6      270.52      248.62      4.73 o 
   7   1   6      138.15      143.68      2.99 o 
   8   1   6      198.28      195.85      2.39 o 
   9   1   6      134.17      124.95      2.29 o 
  10   1   6      324.65      317.63      4.45 o 
  11   1   6      153.90      164.11      4.47 o 
  12   1   6       12.54       11.74      4.16 o 
  13   1   6       63.11       77.00      6.73 o 
 -15   2   6        7.31       14.60      5.91 o 
 -14   2   6       16.34        9.28      3.78 o 
 -13   2   6       11.45        2.38      3.12 o 
 -12   2   6       36.56       59.83      5.11 o 
 -11   2   6       37.62       34.18      4.30 o 
 -10   2   6      328.98      332.21      8.58 o 
  -9   2   6      263.77      277.12      4.42 o 
  -8   2   6      300.56      249.59      2.47 o 
  -7   2   6      990.59     1009.56      5.41 o 
  -6   2   6      367.63      409.09      2.46 o 
  -5   2   6      101.07      121.97      1.19 o 
  -4   2   6     2157.44     2211.70      4.72 o 
  -3   2   6      346.24      337.15      3.38 o 
  -2   2   6     6308.07     6807.29     17.06 o 
  -1   2   6     3148.55     3336.75     29.48 o 
   0   2   6     2151.85     2336.23     10.23 o 
   1   2   6      152.98      154.08      2.29 o 
   2   2   6      627.83      610.24      5.74 o 
   3   2   6      473.53      483.34      6.50 o 
   4   2   6     1161.55     1178.84     11.03 o 
   5   2   6      486.58      492.97      6.51 o 
   6   2   6        1.31       -0.03      0.84 o 
   7   2   6       29.36       21.71      2.17 o 
   8   2   6      495.76      530.14      4.51 o 
   9   2   6       65.78       43.49      2.38 o 
  10   2   6       17.46        8.96      2.74 o 
  11   2   6       12.09        0.34      1.25 o 
  12   2   6        0.84       -4.08      4.59 o 
  13   2   6       23.87       34.97      6.63 o 
 -15   3   6       33.77       48.24      9.31 o 
 -14   3   6       10.01        8.47      4.39 o 
 -13   3   6        1.32       -2.86      2.86 o 
 -11   3   6      223.37      221.83      4.18 o 
 -10   3   6      438.60      442.67      4.64 o 
  -9   3   6        1.69        1.25      2.23 o 
  -8   3   6       32.66       27.90      1.88 o 
  -7   3   6     1061.99     1033.13      7.28 o 
  -6   3   6        1.96        9.59      2.40 o 
  -5   3   6     4222.37     4604.35     45.96 o 
  -4   3   6       10.68       11.51      0.65 o 
  -3   3   6       52.11       78.24      1.03 o 
  -2   3   6      355.08      488.87      7.71 o 
  -1   3   6        3.65        3.74      1.12 o 
   0   3   6      883.89      809.42      4.06 o 
   1   3   6      812.29      871.30      4.42 o 
   2   3   6       79.46       80.40      1.35 o 
   3   3   6      342.19      318.02      4.00 o 
   4   3   6     1131.09     1232.13     11.82 o 
   5   3   6        0.02        1.37      1.04 o 
   6   3   6       49.59       45.71      1.65 o 
   7   3   6       26.29        9.06      1.73 o 
   8   3   6      237.70      235.06      2.87 o 
   9   3   6       93.96       67.06      2.60 o 
  10   3   6       25.39       22.57      2.44 o 
  11   3   6        3.25        5.06      4.43 o 
  12   3   6        8.89       -0.46      1.79 o 
  13   3   6        8.93       11.70      8.03 o 
 -14   4   6       27.02       24.16      4.25 o 
 -13   4   6        6.77        4.71      3.31 o 
 -12   4   6        0.05        1.27      3.44 o 
 -11   4   6        0.01       -0.82      0.82 o 
 -10   4   6      435.14      421.08     11.44 o 
  -9   4   6        2.49        0.23      1.82 o 
  -8   4   6      228.53      216.75      4.03 o 
  -7   4   6      300.52      271.53      5.05 o 
  -6   4   6       53.85       64.69      2.68 o 
  -5   4   6      452.95      429.25      4.27 o 
  -4   4   6       35.72       27.29      1.40 o 
  -3   4   6        3.54       12.75      1.02 o 
  -2   4   6     2330.36     2366.56     37.13 o 
  -1   4   6     1062.60     1069.13      3.33 o 
   0   4   6      484.67      604.30      6.28 o 
   1   4   6      855.21      742.13      5.33 o 
   2   4   6      179.01      141.95      1.87 o 
   3   4   6        6.79        5.50      0.84 o 
   4   4   6        3.24       -0.02      0.40 o 
   5   4   6        3.12       -1.00      1.00 o 
   6   4   6      109.89       98.23      2.44 o 
   7   4   6       45.85       44.71      1.99 o 
   8   4   6      274.88      303.96      8.74 o 
   9   4   6        0.06        9.55      3.12 o 
  10   4   6      300.45      290.65      4.25 o 
  11   4   6        0.15       -1.92      2.47 o 
  12   4   6        2.94        1.00      5.13 o 
 -14   5   6        3.63        4.68      8.53 o 
 -13   5   6       14.15       21.91      4.02 o 
 -12   5   6      230.91      273.34      5.93 o 
 -11   5   6      189.69      218.32      5.41 o 
 -10   5   6        0.83       -2.44      2.44 o 
  -9   5   6      378.16      393.36     11.66 o 
  -8   5   6       23.20       30.55      2.53 o 
  -7   5   6     1177.33     1226.54     22.23 o 
  -6   5   6      354.20      329.93      3.32 o 
  -5   5   6     1530.27     1438.98      8.77 o 
  -4   5   6     1289.52     1364.01      6.50 o 
  -3   5   6        4.38        4.43      1.13 o 
  -2   5   6      164.79      269.66      4.68 o 
  -1   5   6       40.74       41.86      1.36 o 
   0   5   6      846.69      846.68      6.74 o 
   1   5   6        8.34        0.11      1.01 o 
   2   5   6       76.66       97.90      3.27 o 
   3   5   6      755.64      631.03      7.40 o 
   4   5   6        7.57       18.85      1.25 o 
   5   5   6        0.12       -1.37      2.69 o 
   6   5   6      356.00      300.36      3.23 o 
   7   5   6      129.23      129.15      2.87 o 
   8   5   6      251.88      251.98      4.24 o 
   9   5   6       47.03       61.67      3.46 o 
  10   5   6        0.92       -2.25      2.25 o 
  11   5   6      125.48      130.23      4.18 o 
  12   5   6        6.63       12.38      4.79 o 
 -13   6   6       39.93       31.51      5.43 o 
 -12   6   6        0.44       -3.54      3.54 o 
 -11   6   6       12.53        9.37      6.37 o 
 -10   6   6       34.43       27.48      5.86 o 
  -9   6   6     1008.59     1132.22     11.93 o 
  -8   6   6      975.30     1055.59     14.68 o 
  -7   6   6      811.38      852.53     14.62 o 
  -6   6   6       47.67       33.74      3.01 o 
  -5   6   6      215.89      225.00      3.62 o 
  -4   6   6      175.21      195.70      3.22 o 
  -3   6   6     2128.25     2172.37      8.64 o 
  -2   6   6     1327.17     1422.68     10.47 o 
  -1   6   6      289.78      252.56      2.68 o 
   0   6   6       36.90       30.56      0.95 o 
   1   6   6        5.87        0.74      1.27 o 
   2   6   6        9.97        7.00      1.40 o 
   3   6   6       34.65       27.83      1.54 o 
   4   6   6        1.74       -0.26      1.48 o 
   5   6   6        8.37        5.20      1.76 o 
   6   6   6       38.07       30.39      2.07 o 
   7   6   6       99.80       88.13      2.94 o 
   8   6   6       15.84        1.67      2.15 o 
   9   6   6       56.92       55.26      3.06 o 
  10   6   6        3.67       -1.65      1.85 o 
  11   6   6       19.82       20.26      3.89 o 
  12   6   6        3.53       -2.17      2.17 o 
 -13   7   6       39.70       38.11      8.92 o 
 -12   7   6       43.86       51.49      7.08 o 
 -11   7   6      129.93      134.19      7.50 o 
 -10   7   6      205.89      219.11      7.85 o 
  -9   7   6       78.42       81.76      5.05 o 
  -8   7   6        4.59       -2.76      2.91 o 
  -7   7   6      237.18      217.81      4.71 o 
  -6   7   6      387.03      352.28     14.55 o 
  -5   7   6      344.01      344.92     14.95 o 
  -4   7   6      762.51      746.26      9.10 o 
  -3   7   6      113.28      104.13      4.20 o 
  -2   7   6        8.86        2.63      1.42 o 
  -1   7   6      527.42      547.10      4.64 o 
   0   7   6        6.33        4.29      1.39 o 
   1   7   6       69.26       69.95      1.96 o 
   2   7   6      428.81      429.47     10.05 o 
   3   7   6       24.23       19.48      1.86 o 
   4   7   6       10.96       -0.86      1.09 o 
   5   7   6       12.51        1.50      1.10 o 
   6   7   6       47.25       32.46      2.20 o 
   7   7   6        0.38       -0.62      0.62 o 
   8   7   6        7.54       -0.47      0.47 o 
   9   7   6      152.04      153.47      4.85 o 
  10   7   6       24.08       24.83      3.64 o 
  11   7   6        1.04       -0.92      2.70 o 
 -12   8   6        0.22        0.19      1.11 o 
 -11   8   6       33.06       44.73      7.62 o 
 -10   8   6        6.76        1.42      5.33 o 
  -9   8   6       43.70       34.45      4.17 o 
  -8   8   6      264.13      325.47     16.29 o 
  -7   8   6        0.05       -3.26      3.26 o 
  -6   8   6      100.97      100.19      6.24 o 
  -5   8   6      103.21      110.73     12.14 o 
  -4   8   6       18.69       21.49      5.06 o 
  -3   8   6       52.88       51.15      2.72 o 
  -2   8   6      238.88      233.21      5.50 o 
  -1   8   6      600.61      581.46     28.95 o 
   0   8   6      696.62      671.57      5.21 o 
   1   8   6        0.33       -1.97      1.97 o 
   2   8   6      172.29      146.64      3.83 o 
   3   8   6       41.52       37.08      2.21 o 
   4   8   6      139.43      130.26      2.76 o 
   5   8   6        2.28       -1.37      1.37 o 
   6   8   6        0.35       -1.35      1.35 o 
   7   8   6      181.88      164.32      3.20 o 
   8   8   6        0.32       -2.54      2.54 o 
   9   8   6       48.24       57.91      3.27 o 
  10   8   6        4.83       -2.01      2.01 o 
 -11   9   6       26.70       25.54      5.46 o 
 -10   9   6       58.53       55.09      6.69 o 
  -9   9   6       10.28        0.82      3.48 o 
  -8   9   6        2.48       -0.74      2.05 o 
  -7   9   6      240.95      225.44      5.17 o 
  -6   9   6       40.27       52.03      4.01 o 
  -5   9   6        0.02       -2.20      2.20 o 
  -4   9   6       18.70        9.57      3.22 o 
  -3   9   6      408.16      419.89      5.35 o 
  -2   9   6      388.37      394.04      5.18 o 
  -1   9   6       23.06       13.80      2.35 o 
   0   9   6       40.28       41.88      3.12 o 
   1   9   6       10.76       10.56      2.31 o 
   2   9   6      256.60      274.28      3.46 o 
   3   9   6       23.34       20.49      2.36 o 
   4   9   6        0.96       -1.95      1.95 o 
   5   9   6       12.26       15.38      2.84 o 
   6   9   6      101.55       99.98      3.16 o 
   7   9   6       59.16       58.90      3.57 o 
   8   9   6       25.23       27.81      3.36 o 
   9   9   6       21.87       15.24      3.63 o 
 -10  10   6       18.63       15.86      6.87 o 
  -9  10   6        0.02       -5.68      5.68 o 
  -8  10   6       15.12        9.36      4.53 o 
  -7  10   6        2.01       -3.53      6.20 o 
  -6  10   6        4.46        7.78      4.83 o 
  -5  10   6       81.78       75.13      4.54 o 
  -4  10   6        6.12       -0.79      0.79 o 
  -3  10   6        1.65       -0.48      0.70 o 
  -2  10   6       74.48       57.45      3.82 o 
  -1  10   6      158.71      163.08      4.27 o 
   0  10   6      146.52      142.43      3.33 o 
   1  10   6        6.81        1.27      5.69 o 
   2  10   6       87.96       81.36      3.53 o 
   3  10   6        6.74       -0.44      3.93 o 
   4  10   6       31.31       16.87      3.39 o 
   5  10   6        0.55       -1.66      1.66 o 
   6  10   6       65.93       68.17      3.31 o 
   7  10   6        8.13       -0.36      1.01 o 
   8  10   6        0.01       -3.28      3.28 o 
  -8  11   6        0.10       -0.42      3.22 o 
  -7  11   6       10.39       -0.24      7.29 o 
  -6  11   6      126.24      122.74      6.79 o 
  -5  11   6       28.42       13.90      9.46 o 
  -4  11   6       20.18       17.33      4.24 o 
  -3  11   6       37.45       45.37      4.27 o 
  -2  11   6       19.57       10.62      3.35 o 
  -1  11   6       77.05       72.54      3.80 o 
   0  11   6       52.50       62.25      3.57 o 
   1  11   6        2.91        0.00      2.26 o 
   2  11   6       53.87       55.93      3.31 o 
   3  11   6       29.89       16.68      3.80 o 
   4  11   6       94.65      108.32      4.01 o 
   5  11   6       47.85       46.38      4.26 o 
   6  11   6       12.89       12.11      5.21 o 
   7  11   6        0.72        2.73      6.47 o 
  -7  12   6       10.03       -1.51      1.51 o 
  -6  12   6       76.85       86.15      5.75 o 
  -5  12   6       41.00       49.66      9.70 o 
  -4  12   6      119.87      130.74      8.51 o 
  -3  12   6       25.24       19.54      5.44 o 
  -2  12   6        4.35       -1.64      2.27 o 
  -1  12   6       62.06       69.43      4.64 o 
   0  12   6       19.56       15.92      3.70 o 
   1  12   6        0.15       -2.93      2.93 o 
   2  12   6       82.24       95.31      4.08 o 
   3  12   6        8.00        3.20      4.77 o 
   4  12   6      231.86      293.51      6.74 o 
   5  12   6        4.40       -1.53      2.20 o 
  -5  13   6       34.55       26.76      9.32 o 
  -4  13   6       82.14       91.86      8.33 o 
  -3  13   6      210.61      277.44     10.30 o 
  -2  13   6        5.39       -5.07      5.85 o 
  -1  13   6       39.85       31.37      9.21 o 
   0  13   6        7.17        4.89      7.98 o 
   1  13   6       34.56       35.27      4.38 o 
   2  13   6      131.77      148.23      5.39 o 
   3  13   6        0.37       -2.65      2.65 o 
 -15   1   7       11.90       20.61      5.54 o 
 -14   1   7       16.82       11.57      3.89 o 
 -13   1   7       10.11        0.37      4.19 o 
 -12   1   7        1.11       -0.67      4.59 o 
 -11   1   7        1.74        4.37      4.04 o 
 -10   1   7      120.12      104.38      4.65 o 
  -9   1   7        1.35        2.63      2.42 o 
  -8   1   7       42.07       43.00      2.25 o 
  -7   1   7       32.29       32.59      1.08 o 
  -6   1   7      272.15      296.61      1.83 o 
  -5   1   7       31.45       29.41      1.20 o 
  -4   1   7       12.15       16.81      3.60 o 
  -3   1   7      487.04      595.71      3.71 o 
  -2   1   7      119.28      104.73      3.71 o 
  -1   1   7      306.78      336.17      3.03 o 
   0   1   7     1141.23     1144.18     11.51 o 
   1   1   7        0.33       -0.12      1.17 o 
   2   1   7       25.56       39.40      1.82 o 
   3   1   7      125.32      153.58      2.42 o 
   4   1   7       50.74       53.41      1.49 o 
   5   1   7       79.19       56.16      1.87 o 
   6   1   7       95.43       90.99      1.97 o 
   7   1   7      184.19      209.00      5.46 o 
   8   1   7      213.31      223.87      3.22 o 
   9   1   7       60.95       63.49      3.55 o 
  10   1   7      109.87      117.23      4.55 o 
  11   1   7        0.01       -1.07      1.35 o 
  12   1   7        0.31       -2.31      2.31 o 
  13   1   7       17.39       27.35      6.60 o 
 -15   2   7        3.14       -2.75      4.08 o 
 -14   2   7        1.98       -0.48      2.54 o 
 -13   2   7       29.95       31.26      3.43 o 
 -12   2   7      172.82      169.52      4.34 o 
 -11   2   7       34.29       38.74      3.78 o 
 -10   2   7      187.17      228.81      4.78 o 
  -9   2   7       84.05       88.27      2.80 o 
  -8   2   7      137.23      140.41      2.25 o 
  -7   2   7       10.32       11.26      1.07 o 
  -6   2   7       75.14       54.56      1.32 o 
  -5   2   7        0.40       -1.24      1.24 o 
  -4   2   7       20.65       15.16      1.05 o 
  -3   2   7     1307.46     1387.52      8.37 o 
  -2   2   7     1025.04      848.17      5.03 o 
  -1   2   7     1062.66     1073.58     10.94 o 
   0   2   7       28.08       69.59      2.43 o 
   1   2   7     3092.63     3244.24     27.47 o 
   2   2   7     1652.28     1690.77      6.20 o 
   3   2   7      502.42      463.14      2.79 o 
   4   2   7       23.94       27.44      0.98 o 
   5   2   7       56.47       54.03      1.25 o 
   6   2   7       38.15       33.24      2.20 o 
   7   2   7     1330.26     1423.34      8.37 o 
   8   2   7      537.74      555.61      5.25 o 
   9   2   7       32.96       20.29      2.62 o 
  10   2   7      124.08      123.27      4.25 o 
  11   2   7       42.48       48.67      4.81 o 
  12   2   7       30.29       25.91      4.23 o 
 -14   3   7       33.01       26.41      4.19 o 
 -13   3   7       11.22       -1.57      4.21 o 
 -12   3   7       17.02        1.00      1.39 o 
 -11   3   7       17.83       15.57      3.51 o 
 -10   3   7       95.58      107.89      3.45 o 
  -9   3   7      242.94      225.50      3.86 o 
  -8   3   7      495.23      501.96      2.70 o 
  -7   3   7      409.30      421.28      3.79 o 
  -6   3   7        1.06        2.09      1.23 o 
  -5   3   7     1316.68     1423.67      2.77 o 
  -4   3   7      237.73      309.79      1.88 o 
  -3   3   7     2103.78     2105.21     11.09 o 
  -2   3   7      715.28      769.94     10.18 o 
  -1   3   7      358.06      367.88      3.42 o 
   0   3   7      678.24      548.70      5.20 o 
   1   3   7      343.16      331.88      2.79 o 
   2   3   7        8.45       -0.18      0.55 o 
   3   3   7       80.15       96.21      1.84 o 
   4   3   7        3.14        0.77      1.12 o 
   5   3   7     1449.74     1459.86     13.52 o 
   6   3   7      628.47      628.84      6.71 o 
   7   3   7      271.97      244.95      2.88 o 
   8   3   7       38.79       28.90      2.30 o 
   9   3   7       16.21        9.31      2.38 o 
  10   3   7      170.96      202.47      4.92 o 
  11   3   7       61.86       46.95      4.65 o 
  12   3   7        8.66        3.03      8.51 o 
 -14   4   7        2.61        2.50      4.31 o 
 -13   4   7        6.41       -0.01      2.52 o 
 -12   4   7      138.55      153.86      3.98 o 
 -11   4   7      188.45      178.90      4.10 o 
 -10   4   7       23.37       22.34      3.15 o 
  -9   4   7      195.88      178.83      2.89 o 
  -8   4   7       35.31       30.25      2.13 o 
  -7   4   7       20.06       18.73      1.44 o 
  -6   4   7       43.27       37.29      1.41 o 
  -5   4   7      792.42      767.46      6.09 o 
  -4   4   7      606.55      712.39      5.26 o 
  -3   4   7     1641.92     1831.82      7.31 o 
  -2   4   7     1133.87     1368.62     18.39 o 
  -1   4   7      296.80      307.95      2.60 o 
   0   4   7       47.31       42.89      0.81 o 
   1   4   7      384.38      325.35      2.49 o 
   2   4   7       83.18       75.33      1.10 o 
   3   4   7      138.37      146.36      1.70 o 
   4   4   7      296.28      291.83      2.83 o 
   5   4   7        4.90        1.64      1.38 o 
   6   4   7       48.15       55.09      1.89 o 
   7   4   7      699.07      744.75      4.47 o 
   8   4   7      791.98      818.06      7.49 o 
   9   4   7      430.47      438.85      7.49 o 
  10   4   7        0.41       -0.89      0.89 o 
  11   4   7       33.15       31.74      3.94 o 
  12   4   7        5.94        6.04      9.38 o 
 -14   5   7        0.80       -1.49      5.51 o 
 -13   5   7       26.01       29.11      3.90 o 
 -12   5   7       10.60       12.58      3.49 o 
 -11   5   7        2.54       -0.04      1.78 o 
 -10   5   7        0.46       -0.21      1.36 o 
  -9   5   7       97.21       98.96      4.92 o 
  -8   5   7      102.51       94.46      2.71 o 
  -7   5   7        0.08       -1.32      1.69 o 
  -6   5   7      103.32       95.25      2.40 o 
  -5   5   7        3.83        9.35      1.91 o 
  -4   5   7       45.51       35.04      1.83 o 
  -3   5   7      323.78      320.40      3.71 o 
  -2   5   7     2385.05     2515.53     19.77 o 
  -1   5   7      547.87      556.38      4.89 o 
   0   5   7      379.29      429.87      3.20 o 
   1   5   7       26.25       27.64      2.44 o 
   2   5   7      240.60      232.68      2.87 o 
   3   5   7       23.74       18.68      1.82 o 
   4   5   7      201.57      204.96      2.44 o 
   5   5   7       22.79       39.51      2.32 o 
   6   5   7      243.22      231.90      3.69 o 
   7   5   7      532.21      548.47      8.53 o 
   8   5   7       42.56       35.47      2.91 o 
   9   5   7       25.05       25.35      2.87 o 
  10   5   7       26.43       19.19      3.73 o 
  11   5   7       67.71       65.41      6.29 o 
  12   5   7        5.71       19.30      8.35 o 
 -13   6   7       30.18       32.39      4.12 o 
 -12   6   7        4.29        2.73     13.45 o 
 -11   6   7       56.55       55.06      6.07 o 
 -10   6   7        2.18       -1.67      1.67 o 
  -9   6   7       17.78       23.00      6.05 o 
  -8   6   7     1029.93     1068.04      7.42 o 
  -7   6   7       21.83       23.32      3.16 o 
  -6   6   7       19.73       16.59      1.89 o 
  -5   6   7      847.34      814.39      6.41 o 
  -4   6   7      110.08       96.17      2.79 o 
  -3   6   7       57.21       75.76      4.29 o 
  -2   6   7      169.57      166.61      3.37 o 
  -1   6   7        9.97        2.49      2.30 o 
   0   6   7      128.07       94.44      1.84 o 
   1   6   7      134.78      135.52      1.87 o 
   2   6   7       80.96       79.94      1.85 o 
   3   6   7      356.51      315.12      4.53 o 
   4   6   7      477.06      474.89      8.94 o 
   5   6   7      349.85      367.16      5.47 o 
   6   6   7      402.39      379.71      5.64 o 
   7   6   7       15.25        9.97      2.15 o 
   8   6   7      186.91      180.40      3.51 o 
   9   6   7      232.26      218.94      6.77 o 
  10   6   7       38.06       27.08      3.57 o 
  11   6   7       25.69       33.57      7.61 o 
 -13   7   7        1.36       -1.60      2.73 o 
 -12   7   7        1.46        2.74      7.90 o 
 -11   7   7        1.03        4.68      6.44 o 
 -10   7   7      145.73      140.35      6.43 o 
  -9   7   7       62.84       61.38      5.98 o 
  -8   7   7        4.33       -4.09      5.51 o 
  -7   7   7        2.18       -0.07      1.34 o 
  -6   7   7      575.61      539.17      5.95 o 
  -5   7   7       83.49       60.51     17.32 o 
  -4   7   7       98.45      103.09      3.96 o 
  -3   7   7       74.28       62.03      1.99 o 
  -2   7   7       16.38       10.00      1.98 o 
  -1   7   7        2.72       -1.00      1.17 o 
   0   7   7       31.14       23.61      1.80 o 
   1   7   7       26.84       25.07      1.74 o 
   2   7   7      681.57      660.49      7.95 o 
   3   7   7      412.91      403.99      4.57 o 
   4   7   7        7.21       -1.73      1.73 o 
   5   7   7      319.72      309.04      3.34 o 
   6   7   7      181.35      175.56      2.69 o 
   7   7   7        5.65       -0.11      1.06 o 
   8   7   7       83.32       83.48      3.03 o 
   9   7   7       40.63       34.50      3.25 o 
  10   7   7       49.99       50.16      3.70 o 
  11   7   7        3.35       -2.45      5.51 o 
 -11   8   7       26.58       22.54      6.17 o 
 -10   8   7       16.32       10.72      5.72 o 
  -9   8   7       46.17       42.05      4.20 o 
  -8   8   7      143.20      134.89      4.40 o 
  -7   8   7       58.51       38.38      6.51 o 
  -6   8   7       59.31       49.68      3.97 o 
  -5   8   7      541.51      591.15     16.29 o 
  -4   8   7      272.40      256.51      7.44 o 
  -3   8   7        0.52       -3.11      3.11 o 
  -2   8   7      266.14      283.90      4.37 o 
  -1   8   7      522.83      503.08      5.44 o 
   0   8   7      137.92      135.73      3.42 o 
   1   8   7       33.39       23.41      1.83 o 
   2   8   7      304.99      308.33      3.87 o 
   3   8   7      155.18      140.65      4.39 o 
   4   8   7       20.38        8.77      2.11 o 
   5   8   7      616.32      598.47     10.90 o 
   6   8   7        0.10       -0.31      0.81 o 
   7   8   7        7.53        5.80      2.59 o 
   8   8   7       43.05       50.22      3.11 o 
   9   8   7       14.04       11.03      3.43 o 
  10   8   7       22.07       30.12      4.41 o 
 -11   9   7        0.49       -5.65      5.65 o 
 -10   9   7       11.38        3.35     22.28 o 
  -9   9   7       73.75       71.65      5.91 o 
  -8   9   7        1.99       -2.30      2.30 o 
  -7   9   7        0.01       -0.13      0.61 o 
  -6   9   7       13.65        0.39      2.11 o 
  -5   9   7       92.41       74.31      4.03 o 
  -4   9   7       13.16        3.11      2.03 o 
  -3   9   7        0.02       -3.03      3.03 o 
  -2   9   7       38.29       32.41      3.58 o 
  -1   9   7        3.88       -2.20      2.20 o 
   0   9   7      202.30      197.81      3.83 o 
   1   9   7      261.86      241.24      3.64 o 
   2   9   7        2.80       -1.40      1.40 o 
   3   9   7       18.90        0.74      2.74 o 
   4   9   7      284.47      308.98      4.05 o 
   5   9   7      139.39      146.78      4.45 o 
   6   9   7      142.81      165.17      3.46 o 
   7   9   7       39.50       31.96      3.98 o 
   8   9   7        1.69       -2.72      4.41 o 
   9   9   7        2.11       -2.32      2.32 o 
 -10  10   7        6.58        5.06      8.62 o 
  -9  10   7        0.02       -4.70      4.70 o 
  -8  10   7        0.37       -4.32      4.32 o 
  -7  10   7       80.24       88.80      5.99 o 
  -6  10   7        0.22       -1.41      1.41 o 
  -5  10   7        1.68       -3.61      3.61 o 
  -4  10   7      109.27      118.83     12.53 o 
  -3  10   7       12.23       -0.06      1.37 o 
  -2  10   7        7.74       -1.08      1.08 o 
  -1  10   7       46.49       28.58      3.20 o 
   0  10   7       19.99       19.89      2.78 o 
   1  10   7      176.83      181.40      3.36 o 
   2  10   7      158.82      164.84      4.21 o 
   3  10   7       11.41       -1.49      1.49 o 
   4  10   7      190.34      186.68      6.23 o 
   5  10   7        2.53       -1.94      1.94 o 
   6  10   7      105.03      103.70      3.70 o 
   7  10   7        8.39        1.03      1.49 o 
   8  10   7       13.75       11.10      5.60 o 
  -9  11   7       25.85       30.58      8.27 o 
  -8  11   7       10.76       -2.00      2.00 o 
  -7  11   7        0.15        7.26      8.39 o 
  -6  11   7       66.15       68.72      5.18 o 
  -5  11   7       10.05       -2.34      2.34 o 
  -4  11   7      109.80      124.19      8.73 o 
  -3  11   7        6.37        3.48      3.23 o 
  -2  11   7        0.04       -2.69      2.69 o 
  -1  11   7      147.81      161.25      4.74 o 
   0  11   7       27.07       19.86      3.79 o 
   1  11   7      128.88      164.01      5.11 o 
   2  11   7        9.93       -0.42      1.14 o 
   3  11   7       63.61       54.88      3.73 o 
   4  11   7       34.44       48.20      3.67 o 
   5  11   7        0.08       -1.78      1.78 o 
   6  11   7       15.86       12.34      5.26 o 
   7  11   7       35.93       50.36      9.83 o 
  -6  12   7       23.91       19.98      6.43 o 
  -5  12   7        2.30       -5.29      5.38 o 
  -4  12   7        2.26       -2.65      2.65 o 
  -3  12   7        0.60       -4.07      4.07 o 
  -2  12   7       44.78       47.67      6.38 o 
  -1  12   7       79.08       76.95      4.45 o 
   0  12   7        9.70        2.30      3.14 o 
   1  12   7       38.92       40.34      4.25 o 
   2  12   7        8.77       -0.35      2.27 o 
   3  12   7       65.07       77.51      4.27 o 
   4  12   7        3.18       -1.41      3.69 o 
   5  12   7        5.94       -2.06      2.06 o 
  -1  13   7       18.92       17.30      8.40 o 
   0  13   7       16.27        2.39      4.70 o 
   1  13   7        9.36       -0.37      4.55 o 
   2  13   7        8.05        0.99      1.36 o 
 -15   0   8       54.16       59.10      7.83 o 
 -13   0   8        0.04       -3.09      4.65 o 
 -12   0   8       13.47        5.54      5.87 o 
 -11   0   8     1233.81     1395.73     12.30 o 
 -10   0   8      150.67      134.83      6.25 o 
  -9   0   8       21.67       13.43      2.75 o 
  -8   0   8     1591.29     1609.52     22.46 o 
  -7   0   8        1.49       -2.17      2.17 o 
  -6   0   8       93.44       97.01      2.19 o 
  -5   0   8     1796.41     1956.72     20.36 o 
  -4   0   8        8.99        4.57      1.41 o 
  -3   0   8     2926.26     2763.07     63.08 o 
  -2   0   8     3365.28     4001.15     13.22 o 
  -1   0   8    12326.93    15087.86    111.94 o 
   0   0   8    54556.54    63500.76   2563.00 o 
   1   0   8      238.61      272.56      5.50 o 
   2   0   8       48.02       53.64      8.82 o 
   3   0   8      449.70      432.39     11.22 o 
   4   0   8      644.17      722.00      7.28 o 
   5   0   8     8746.61     9770.43    209.13 o 
   6   0   8      261.51      242.51      6.02 o 
   7   0   8      777.44      779.06      9.97 o 
   8   0   8      135.78      127.33      7.07 o 
   9   0   8      448.99      437.36      6.15 o 
  10   0   8       16.93        0.20      0.72 o 
  11   0   8       26.26       24.72      4.55 o 
  12   0   8       87.76      107.70      8.76 o 
 -15   1   8        1.79        0.62      4.32 o 
 -14   1   8       56.74       55.63      3.78 o 
 -13   1   8       83.20       73.85      5.49 o 
 -12   1   8       41.77       38.10      6.10 o 
 -11   1   8      162.93      164.99     10.11 o 
 -10   1   8      483.21      464.39      4.91 o 
  -9   1   8      769.88      798.00      7.87 o 
  -8   1   8      325.05      307.90      3.81 o 
  -7   1   8        0.41       -0.22      0.74 o 
  -6   1   8       11.57        9.82      1.33 o 
  -5   1   8       53.36       33.00      1.19 o 
  -4   1   8      712.06      650.94      3.65 o 
  -3   1   8        0.72       -0.19      0.66 o 
  -2   1   8     3371.15     3716.39     39.02 o 
  -1   1   8     4327.63     4615.79     10.64 o 
   0   1   8      387.86      566.28      3.68 o 
   1   1   8     1211.44     1236.70      9.47 o 
   2   1   8     7359.49     8639.86     65.12 o 
   3   1   8     1566.81     1575.82     28.90 o 
   4   1   8       51.38       43.94      1.34 o 
   5   1   8        1.68        3.65      1.82 o 
   6   1   8      646.80      697.35      8.87 o 
   7   1   8     2239.30     2309.03     28.18 o 
   8   1   8        6.73       -0.57      2.39 o 
   9   1   8      315.33      313.09      4.76 o 
  10   1   8      263.68      292.73      4.64 o 
  11   1   8        0.10        2.66      3.49 o 
  12   1   8       35.48       47.62      4.57 o 
 -15   2   8        4.07        8.47      8.87 o 
 -14   2   8        4.96        3.98      4.29 o 
 -13   2   8        2.81        2.47      2.90 o 
 -12   2   8        3.82       -1.70      1.70 o 
 -11   2   8       61.64       71.33      4.18 o 
 -10   2   8      712.17      769.49      5.99 o 
  -9   2   8      196.50      185.65      2.85 o 
  -8   2   8      178.47      178.00      2.03 o 
  -7   2   8      155.58      149.14      1.57 o 
  -6   2   8      139.30      107.63      1.45 o 
  -5   2   8      810.04      819.92      4.17 o 
  -4   2   8     1925.08     1981.99      9.10 o 
  -3   2   8     1800.75     1950.62     23.89 o 
  -2   2   8     3121.42     3381.83     17.00 o 
  -1   2   8      661.39      652.16      9.59 o 
   0   2   8     7247.01     8288.59    104.68 o 
   1   2   8      868.48      912.46      5.87 o 
   2   2   8     1340.99     1415.31      3.74 o 
   3   2   8      371.57      363.39      6.32 o 
   4   2   8      558.86      602.34      9.11 o 
   5   2   8      188.31      179.87      4.20 o 
   6   2   8        9.30       18.05      2.58 o 
   7   2   8       40.79       53.73      4.28 o 
   8   2   8        2.15       -1.38      1.38 o 
   9   2   8        3.25       -0.67      1.43 o 
  10   2   8        1.51        1.77      2.00 o 
  11   2   8       10.62       13.23      4.02 o 
  12   2   8        0.12       -1.84      4.63 o 
 -14   3   8        0.12       -3.32      3.32 o 
 -13   3   8        4.80       -0.25      1.93 o 
 -12   3   8       57.10       43.16      3.74 o 
 -11   3   8       43.37       39.29      3.30 o 
 -10   3   8       99.67       97.52      3.41 o 
  -9   3   8       26.79       14.87      2.21 o 
  -8   3   8       12.92       18.33      2.25 o 
  -7   3   8       40.30       25.88      1.56 o 
  -6   3   8     1414.56     1618.18     10.67 o 
  -5   3   8        6.31        9.23      1.14 o 
  -4   3   8       33.52       30.37      1.33 o 
  -3   3   8     1819.09     1949.34     20.02 o 
  -2   3   8      300.48      309.13      4.92 o 
  -1   3   8      288.26      310.57      3.13 o 
   0   3   8     6404.14     7384.00     14.36 o 
   1   3   8     1238.26     1204.62      4.82 o 
   2   3   8      542.84      537.87      2.47 o 
   3   3   8     1859.22     1923.50     10.35 o 
   4   3   8       16.71       31.46      1.73 o 
   5   3   8      533.90      553.12      8.30 o 
   6   3   8      577.32      597.15      5.91 o 
   7   3   8       30.80       23.79      2.09 o 
   8   3   8       24.21       19.02      2.72 o 
   9   3   8        1.54       -1.74      2.28 o 
  10   3   8       26.62       25.73      3.24 o 
  11   3   8        0.82       -3.33      3.33 o 
  12   3   8        3.20       -4.85      4.85 o 
 -14   4   8       10.88        6.19      3.51 o 
 -13   4   8        7.29       -0.12      0.12 o 
 -12   4   8        3.48       -1.41      3.02 o 
 -11   4   8      103.17      106.25      3.44 o 
 -10   4   8        0.82       -1.49      1.49 o 
  -9   4   8      189.70      189.33      3.51 o 
  -8   4   8       36.66       37.18      2.14 o 
  -7   4   8       94.28      106.89      3.57 o 
  -6   4   8      142.35      166.29      2.62 o 
  -5   4   8       81.51       63.82      1.83 o 
  -4   4   8     1687.79     1760.20      9.06 o 
  -3   4   8        3.56       10.21      1.01 o 
  -2   4   8      548.48      641.48      9.13 o 
  -1   4   8        0.04        0.99      0.89 o 
   0   4   8     3137.46     3201.69     22.80 o 
   1   4   8        4.28        0.68      1.12 o 
   2   4   8      100.78       64.50      1.54 o 
   3   4   8     1389.58     1429.35      6.22 o 
   4   4   8       27.32       15.31      1.08 o 
   5   4   8     1005.74     1010.48      5.47 o 
   6   4   8        0.53       -0.78      0.78 o 
   7   4   8      371.96      386.87      5.91 o 
   8   4   8      271.93      286.05      6.05 o 
   9   4   8      199.96      196.18      5.15 o 
  10   4   8       55.56       49.52      3.82 o 
  11   4   8        1.08       -2.89      3.45 o 
  12   4   8       61.29       59.89      7.23 o 
 -14   5   8        5.77       -0.09      1.75 o 
 -13   5   8       23.63       32.34      3.85 o 
 -12   5   8        0.36       -1.52      1.52 o 
 -11   5   8        9.15        7.92      3.69 o 
 -10   5   8        0.62       -2.00      2.65 o 
  -9   5   8       18.06       14.36      2.94 o 
  -8   5   8       20.05       27.65      2.28 o 
  -7   5   8        2.73       -2.11      2.11 o 
  -6   5   8      358.93      319.09      2.97 o 
  -5   5   8      187.19      154.30      2.45 o 
  -4   5   8        2.23       -1.01      1.23 o 
  -3   5   8      294.25      299.29      5.23 o 
  -2   5   8      429.78      431.48      3.25 o 
  -1   5   8      355.95      327.34      3.07 o 
   0   5   8      240.68      227.96      3.56 o 
   1   5   8       18.28       14.30      2.12 o 
   2   5   8      979.83      896.60     10.95 o 
   3   5   8      528.89      510.93      3.10 o 
   4   5   8        2.33       -1.75      2.00 o 
   5   5   8      366.24      337.03      4.36 o 
   6   5   8        0.45       -1.11      1.11 o 
   7   5   8      311.05      327.86      3.50 o 
   8   5   8       44.08       32.85      2.70 o 
   9   5   8       40.29       31.87      3.96 o 
  10   5   8       77.00       78.16      4.07 o 
  11   5   8        9.39       11.75      4.61 o 
 -13   6   8       17.74       18.08      5.21 o 
 -12   6   8        6.15        1.95      3.28 o 
 -11   6   8       22.67       24.55      7.02 o 
 -10   6   8        9.77        5.59      6.10 o 
  -9   6   8       47.13       42.52      3.79 o 
  -8   6   8      349.82      396.46      5.47 o 
  -7   6   8      204.72      189.86      3.33 o 
  -6   6   8        4.58       -0.91      1.22 o 
  -5   6   8        4.89       -0.39      0.39 o 
  -4   6   8      291.41      311.92     10.29 o 
  -3   6   8      960.93      966.06     22.79 o 
  -2   6   8      492.55      457.05      8.66 o 
  -1   6   8      252.40      231.66      3.55 o 
   0   6   8      812.93      800.14      4.11 o 
   1   6   8      172.79      169.01      2.16 o 
   2   6   8       28.35       41.10      1.87 o 
   3   6   8        7.24        5.54      1.94 o 
   4   6   8      508.24      508.99      7.72 o 
   5   6   8      617.31      655.65      5.27 o 
   6   6   8       64.97       60.09      3.02 o 
   7   6   8      134.88      117.96      2.80 o 
   8   6   8        6.78        4.67      2.35 o 
   9   6   8        0.43       -0.55      2.66 o 
  10   6   8        3.79        0.89      2.26 o 
  11   6   8       10.75        8.91      5.96 o 
 -13   7   8        8.17        7.61      8.31 o 
 -12   7   8       42.02       77.64      5.18 o 
 -11   7   8       72.81       74.76      6.77 o 
 -10   7   8       12.44        4.28      6.60 o 
  -9   7   8       40.23       27.06      5.43 o 
  -8   7   8       10.73       10.36      3.79 o 
  -7   7   8      216.90      245.82      4.77 o 
  -6   7   8       47.42       32.11      6.72 o 
  -5   7   8      374.67      378.51     27.71 o 
  -4   7   8      614.08      645.37      6.53 o 
  -3   7   8       44.06       39.75      2.51 o 
  -2   7   8       93.56       77.27      2.64 o 
  -1   7   8        7.56        3.93      2.22 o 
   0   7   8      224.23      215.32      3.57 o 
   1   7   8      643.84      625.36      5.02 o 
   2   7   8      572.30      606.93      5.44 o 
   3   7   8      622.32      639.57      5.67 o 
   4   7   8       54.24       64.80      2.52 o 
   5   7   8        3.44        0.06      1.41 o 
   6   7   8       47.35       50.95      2.61 o 
   7   7   8       67.59       63.88      2.43 o 
   8   7   8       99.78      100.93      3.10 o 
   9   7   8       82.93       79.29      3.25 o 
  10   7   8        0.61       -2.39      2.57 o 
 -11   8   8        3.15       -0.20      3.13 o 
 -10   8   8       45.82       43.81      6.78 o 
  -9   8   8      215.64      243.60      7.28 o 
  -8   8   8        2.96       -2.71      2.71 o 
  -7   8   8        6.49       -0.43      2.26 o 
  -6   8   8      210.73      209.08      4.92 o 
  -5   8   8      411.62      442.45     12.39 o 
  -4   8   8        1.67       -1.27      1.27 o 
  -3   8   8       67.16       59.62      3.66 o 
  -2   8   8     1092.55     1121.27      6.17 o 
  -1   8   8     1330.40     1347.64      8.31 o 
   0   8   8      172.90      180.05      4.52 o 
   1   8   8      455.61      404.52      3.92 o 
   2   8   8       74.97       89.00      2.53 o 
   3   8   8      463.98      482.82     11.23 o 
   4   8   8        8.21       -0.23      0.92 o 
   5   8   8       27.82       25.96      2.63 o 
   6   8   8      444.82      481.71      4.40 o 
   7   8   8       56.67       62.57      3.29 o 
   8   8   8       29.82       25.88      3.06 o 
   9   8   8       34.64       40.30      3.46 o 
 -11   9   8       14.88        6.45      8.21 o 
 -10   9   8        0.31       -4.05      4.05 o 
  -9   9   8        6.60       -2.67      2.67 o 
  -8   9   8        0.52       -3.27      3.27 o 
  -7   9   8       61.80       57.02      4.49 o 
  -6   9   8        9.14       -0.71      1.22 o 
  -5   9   8      127.20      136.34      4.51 o 
  -4   9   8      224.17      225.95      5.78 o 
  -3   9   8        0.78       -1.86      1.86 o 
  -2   9   8        0.25       -3.31      3.31 o 
  -1   9   8       94.11       80.18      3.45 o 
   0   9   8       22.88       11.79      3.64 o 
   1   9   8      299.11      289.41      3.44 o 
   2   9   8       23.90       12.27      2.32 o 
   3   9   8       21.02       12.21      2.53 o 
   4   9   8      219.82      223.76      4.91 o 
   5   9   8      189.11      198.28      3.57 o 
   6   9   8       91.84       87.49      3.62 o 
   7   9   8       39.10       46.19      4.53 o 
   8   9   8        5.11        0.13      0.94 o 
   9   9   8       33.23       23.43      8.32 o 
 -10  10   8        0.22       -2.80      7.92 o 
  -9  10   8        0.25       -5.27      5.27 o 
  -8  10   8        3.47       -3.46      3.46 o 
  -7  10   8       63.34       59.01      4.99 o 
  -6  10   8        1.02       -4.13      4.13 o 
  -5  10   8       20.40        5.60      5.09 o 
  -4  10   8      102.37      120.37      7.27 o 
  -3  10   8       28.83       21.77      6.28 o 
  -2  10   8        0.40       -3.21      3.21 o 
  -1  10   8        0.39       -0.89      0.89 o 
   0  10   8        4.31        1.07      3.19 o 
   1  10   8        9.96        0.94      3.49 o 
   2  10   8       40.08       25.73      2.91 o 
   3  10   8       70.45       56.03      3.30 o 
   4  10   8        0.02       -2.58      2.58 o 
   5  10   8       93.78       93.38      3.28 o 
   6  10   8       11.23        5.83      3.94 o 
   7  10   8        0.91       -1.99      2.15 o 
  -9  11   8        6.17       -5.29      5.29 o 
  -8  11   8        0.21       -1.31      1.94 o 
  -7  11   8       42.37       51.94      7.63 o 
  -6  11   8        0.32       -2.69      2.69 o 
  -5  11   8       66.61       61.76      7.29 o 
  -4  11   8       76.84       93.49     10.24 o 
  -3  11   8       12.11        0.03      1.78 o 
  -2  11   8       16.01        7.19      4.04 o 
  -1  11   8        3.37        1.40      5.27 o 
   0  11   8       21.21       12.67      4.06 o 
   1  11   8       62.41       62.45      3.64 o 
   2  11   8       30.49       32.13      3.34 o 
   3  11   8      187.58      192.64      4.54 o 
   4  11   8      115.89      144.38      7.49 o 
   5  11   8        0.85       -0.55      2.60 o 
   6  11   8        0.00       -3.71      3.71 o 
  -7  12   8       20.76        7.40      6.29 o 
  -6  12   8       72.52       69.88     11.34 o 
  -5  12   8       89.79       94.47      9.35 o 
  -4  12   8       23.54       22.08      8.49 o 
  -3  12   8        4.41       -2.90      4.36 o 
  -2  12   8       67.07       76.43      5.06 o 
  -1  12   8       47.81       41.78      5.22 o 
   0  12   8        1.75        2.19      7.54 o 
   1  12   8       49.68       40.70      4.65 o 
   2  12   8       15.20        4.11      3.07 o 
   3  12   8      143.39      168.01      4.95 o 
   4  12   8       12.19        2.52      1.20 o 
   0  13   8       22.47       18.99      6.76 o 
   1  13   8       81.72       75.36      7.12 o 
 -15   1   9        6.70        2.06      4.16 o 
 -14   1   9        0.93        1.57      3.28 o 
 -13   1   9       17.80       10.46      3.43 o 
 -12   1   9        1.66        3.50      3.34 o 
 -11   1   9      139.65      131.25      4.69 o 
 -10   1   9       13.84        8.44      3.74 o 
  -9   1   9        4.94        8.49      2.77 o 
  -8   1   9      221.65      219.67      3.67 o 
  -7   1   9       13.85        7.78      1.47 o 
  -6   1   9       25.89       36.82      1.40 o 
  -5   1   9      215.38      223.68      1.87 o 
  -4   1   9       21.30       18.98      1.09 o 
  -3   1   9      491.07      408.74      4.63 o 
  -2   1   9      423.61      474.48      4.02 o 
  -1   1   9     4262.65     4906.46     16.60 o 
   0   1   9     7352.46     8405.19     54.92 o 
   1   1   9     2171.02     2290.97     13.89 o 
   2   1   9       35.38       35.05      2.27 o 
   3   1   9      162.29      147.26      1.76 o 
   4   1   9      968.83      983.96     17.26 o 
   5   1   9      574.97      545.03      5.74 o 
   6   1   9      161.70      165.66      2.79 o 
   7   1   9      257.16      260.75      4.03 o 
   8   1   9       33.66       26.86      3.31 o 
   9   1   9      236.71      218.95      5.69 o 
  10   1   9        2.68        2.71      2.09 o 
  11   1   9        0.13        0.01      0.48 o 
  12   1   9        9.30        7.20      5.60 o 
 -14   2   9       31.72       39.44      3.92 o 
 -13   2   9      113.56      109.93      3.83 o 
 -12   2   9       18.76        9.70      4.02 o 
 -11   2   9       29.36       37.15      4.33 o 
 -10   2   9      349.33      397.99      4.52 o 
  -9   2   9       13.81       19.11      2.37 o 
  -8   2   9       22.80       15.47      1.65 o 
  -7   2   9      231.17      231.66      3.13 o 
  -6   2   9      662.89      667.45      5.43 o 
  -5   2   9      204.14      191.02      3.06 o 
  -4   2   9      117.15      130.58      2.35 o 
  -3   2   9     2116.30     2311.01     16.79 o 
  -2   2   9     2696.61     2968.70      6.40 o 
  -1   2   9     4923.52     5268.76      9.02 o 
   0   2   9        6.46       14.00      1.54 o 
   1   2   9      160.88      143.75      1.92 o 
   2   2   9     4206.54     4555.67     24.62 o 
   3   2   9      205.17      185.78      1.98 o 
   4   2   9      255.79      243.16      1.77 o 
   5   2   9      232.72      207.22      3.30 o 
   6   2   9      513.59      545.65     16.66 o 
   7   2   9     1554.29     1593.80     14.32 o 
   8   2   9       79.78       78.62      3.50 o 
   9   2   9       57.19       64.95      3.74 o 
  10   2   9      137.39      147.54      5.68 o 
  11   2   9       63.73       62.44      4.44 o 
  12   2   9       26.73       33.48      8.06 o 
 -14   3   9        0.78       -5.56      5.56 o 
 -13   3   9       24.64       29.37      3.65 o 
 -12   3   9       40.30       45.53      3.51 o 
 -11   3   9       42.68       49.76      3.23 o 
 -10   3   9        0.19       -2.29      3.16 o 
  -9   3   9        6.45        1.51      2.22 o 
  -8   3   9     1494.19     1541.70      5.91 o 
  -7   3   9      185.33      178.73      1.81 o 
  -6   3   9      826.37      792.94      6.72 o 
  -5   3   9      377.45      382.92      2.31 o 
  -4   3   9      608.78      570.14      5.36 o 
  -3   3   9     1171.48     1291.95      4.68 o 
  -2   3   9     2323.12     2413.05     17.53 o 
  -1   3   9      179.89      184.23      3.11 o 
   0   3   9     1949.43     2016.89     10.18 o 
   1   3   9      111.26      110.18      3.64 o 
   2   3   9       61.58       66.88      1.88 o 
   3   3   9       13.91       16.16      1.36 o 
   4   3   9     1536.97     1576.30     12.87 o 
   5   3   9      317.32      323.75      6.83 o 
   6   3   9      127.11      114.84      2.85 o 
   7   3   9      181.66      172.63      3.60 o 
   8   3   9        2.49       -1.05      1.05 o 
   9   3   9      219.61      237.42      5.23 o 
  10   3   9       11.95       15.77      5.44 o 
  11   3   9        1.57        0.47      5.28 o 
  12   3   9        4.06        3.58      7.26 o 
 -14   4   9       49.88       66.37      5.30 o 
 -13   4   9       32.61       25.02      4.03 o 
 -12   4   9      123.59      117.45      3.85 o 
 -11   4   9        0.85       -1.65      1.91 o 
 -10   4   9      155.75      155.87      3.21 o 
  -9   4   9      507.29      482.50      4.19 o 
  -8   4   9      169.81      124.26      2.55 o 
  -7   4   9        1.68       -0.55      0.55 o 
  -6   4   9      907.37      880.51      9.60 o 
  -5   4   9        2.58        0.15      0.50 o 
  -4   4   9      917.62      904.49      5.81 o 
  -3   4   9      444.25      503.68      5.32 o 
  -2   4   9     1243.27     1255.50      4.81 o 
  -1   4   9      368.12      362.12      4.37 o 
   0   4   9     1678.22     1703.29     16.54 o 
   1   4   9      454.64      461.13      4.08 o 
   2   4   9      131.92      115.49      2.16 o 
   3   4   9       72.94       70.40      1.50 o 
   4   4   9       24.38       26.69      2.28 o 
   5   4   9        0.34        3.05      2.57 o 
   6   4   9      302.10      295.50      2.96 o 
   7   4   9      370.37      372.61      4.74 o 
   8   4   9       36.72       25.99      3.01 o 
   9   4   9        0.75        7.96      3.16 o 
  10   4   9        3.76        2.46      2.56 o 
  11   4   9        0.45       -0.45      1.24 o 
 -14   5   9        8.37        4.27     13.18 o 
 -13   5   9        2.05       -1.63      1.63 o 
 -12   5   9        1.86       -2.36      3.18 o 
 -11   5   9        2.88       -2.20      2.20 o 
 -10   5   9      449.87      462.46     18.60 o 
  -9   5   9        5.82       -1.54      1.54 o 
  -8   5   9       34.14       23.39      2.20 o 
  -7   5   9      305.12      292.25      5.19 o 
  -6   5   9      450.02      430.04      3.20 o 
  -5   5   9       18.86        7.58      1.47 o 
  -4   5   9        0.21       -0.65      0.65 o 
  -3   5   9      550.13      588.78      5.95 o 
  -2   5   9     2823.38     2894.79      5.99 o 
  -1   5   9      254.80      255.02      2.91 o 
   0   5   9      656.95      644.36     16.00 o 
   1   5   9      277.02      270.23      3.93 o 
   2   5   9        1.61        8.36      1.70 o 
   3   5   9       76.85       74.42      2.66 o 
   4   5   9       10.68        7.56      3.28 o 
   5   5   9        2.52        0.55      2.97 o 
   6   5   9       25.06       14.73      2.39 o 
   7   5   9        4.89        0.38      1.67 o 
   8   5   9       34.63       28.49      3.20 o 
   9   5   9        0.01       -1.42      1.78 o 
  10   5   9       44.70       46.75      3.62 o 
  11   5   9        0.93       -0.68      4.07 o 
 -13   6   9        2.22        0.05      2.55 o 
 -12   6   9       88.38       85.38      6.09 o 
 -11   6   9        0.34       -2.52      2.52 o 
 -10   6   9        2.65       -1.33      1.33 o 
  -9   6   9      192.51      191.06      4.57 o 
  -8   6   9        1.01        6.13      3.17 o 
  -7   6   9      210.78      197.56      3.73 o 
  -6   6   9      166.81      148.92      2.44 o 
  -5   6   9       54.10       47.49      1.80 o 
  -4   6   9      928.89     1011.76      5.88 o 
  -3   6   9      610.99      611.68     13.96 o 
  -2   6   9        0.04        3.09      6.11 o 
  -1   6   9      176.31      144.31      2.34 o 
   0   6   9      559.60      497.54      5.82 o 
   1   6   9        0.21       -1.34      1.91 o 
   2   6   9     1836.79     1865.49      9.44 o 
   3   6   9      154.49      142.95      2.85 o 
   4   6   9      107.85      134.17      3.20 o 
   5   6   9     1094.48     1137.83      7.14 o 
   6   6   9       89.71       78.16      3.83 o 
   7   6   9        9.31        1.00      1.40 o 
   8   6   9      227.27      231.86      5.95 o 
   9   6   9        3.49        5.25      3.61 o 
  10   6   9      102.80      127.31      4.07 o 
 -12   7   9       42.89       57.13      8.06 o 
 -11   7   9        7.24       13.87      7.47 o 
 -10   7   9        7.61       -5.21      5.44 o 
  -9   7   9        3.90        6.63      5.86 o 
  -8   7   9       25.19       25.71      3.80 o 
  -7   7   9      190.35      182.15      3.63 o 
  -6   7   9        2.44       -1.56      1.56 o 
  -5   7   9     1380.51     1434.29      9.04 o 
  -4   7   9       39.48       36.83      3.68 o 
  -3   7   9       41.86       32.07      2.83 o 
  -2   7   9      589.12      582.48     10.99 o 
  -1   7   9      168.88      159.61      2.46 o 
   0   7   9     1297.95     1313.53      8.14 o 
   1   7   9      559.59      562.27     11.66 o 
   2   7   9       84.03       87.47      3.57 o 
   3   7   9      309.14      318.72      4.82 o 
   4   7   9     1231.18     1250.20     20.16 o 
   5   7   9        0.03       -1.65      1.65 o 
   6   7   9       47.58       51.29      2.84 o 
   7   7   9       58.96       48.35      2.96 o 
   8   7   9       30.43       35.69      3.33 o 
   9   7   9       32.32       33.82      3.88 o 
  10   7   9        5.75        4.73      5.70 o 
 -11   8   9       10.41        6.18      6.29 o 
 -10   8   9       18.06       19.86      7.23 o 
  -9   8   9       18.82       24.28      5.37 o 
  -8   8   9        2.67        0.11      0.84 o 
  -7   8   9        4.36       -2.30      2.30 o 
  -6   8   9      205.32      201.64      9.17 o 
  -5   8   9        1.44        0.98      3.08 o 
  -4   8   9        1.91       -1.40      1.40 o 
  -3   8   9      514.81      491.67      4.70 o 
  -2   8   9     1020.56     1109.43     20.01 o 
  -1   8   9        6.66        9.87      2.76 o 
   0   8   9      390.08      383.82      4.21 o 
   1   8   9       45.84       54.77      2.57 o 
   2   8   9      738.99      745.22     11.11 o 
   3   8   9       65.75       62.68      3.16 o 
   4   8   9      255.13      257.65      5.11 o 
   5   8   9       52.76       52.55      2.93 o 
   6   8   9      123.85      134.17      3.35 o 
   7   8   9       36.42       42.20      3.48 o 
   8   8   9        1.46        0.91      1.60 o 
   9   8   9       12.62       18.24      5.02 o 
 -11   9   9        0.17        0.55      7.03 o 
 -10   9   9       16.18       14.91      8.16 o 
  -9   9   9       12.20        8.41      7.32 o 
  -8   9   9        0.51       -2.92      2.92 o 
  -7   9   9       66.28       64.53      4.37 o 
  -6   9   9      139.91      145.78      5.62 o 
  -5   9   9        0.87       -1.60      1.60 o 
  -4   9   9        0.10       -1.00      1.14 o 
  -3   9   9        6.43       10.09      4.87 o 
  -2   9   9      163.43      171.30      8.12 o 
  -1   9   9       59.64       51.78      3.06 o 
   0   9   9      344.94      340.72      5.03 o 
   1   9   9      311.52      335.34      5.44 o 
   2   9   9        2.24        2.68      2.68 o 
   3   9   9      179.84      190.96      4.10 o 
   4   9   9      174.79      192.81      3.83 o 
   5   9   9      184.23      209.64      4.05 o 
   6   9   9      147.56      161.00      5.32 o 
   7   9   9        0.01        0.54      4.08 o 
   8   9   9        0.12        2.56      8.01 o 
 -10  10   9        0.64       -4.91      4.91 o 
  -9  10   9       37.32       15.00      5.91 o 
  -8  10   9        1.62       -3.44      3.44 o 
  -7  10   9       50.26       51.45      5.43 o 
  -6  10   9        9.58        0.64      1.36 o 
  -5  10   9       53.37       41.96      4.09 o 
  -4  10   9      464.88      508.38     21.50 o 
  -3  10   9       12.20       11.14      5.48 o 
  -2  10   9        0.30       -2.49      2.49 o 
  -1  10   9      229.18      223.17     12.11 o 
   0  10   9       50.73       49.56      3.41 o 
   1  10   9      374.99      392.62      6.42 o 
   2  10   9        1.68       -1.50      1.50 o 
   3  10   9      106.47       93.15      3.39 o 
   4  10   9      132.53      138.43      3.39 o 
   5  10   9       29.53       31.23      3.46 o 
   6  10   9       30.07       25.83      3.62 o 
   7  10   9        0.05       -2.50      2.50 o 
  -8  11   9        0.54        0.00      0.52 o 
  -7  11   9      101.61      109.67      8.36 o 
  -6  11   9       47.74       38.47      5.53 o 
  -5  11   9       10.02        8.63      4.48 o 
  -4  11   9       17.57        8.87      4.42 o 
  -3  11   9       11.60       10.65      4.40 o 
  -2  11   9      232.83      262.58      5.60 o 
  -1  11   9      119.42      105.61      7.79 o 
   0  11   9       14.06       22.89      6.48 o 
   1  11   9       20.46       15.91      3.75 o 
   2  11   9       20.74       15.44      3.73 o 
   3  11   9       46.69       49.40      3.63 o 
   4  11   9       13.28       12.56      3.78 o 
   5  11   9        0.30       -3.17      4.09 o 
   6  11   9       21.50       17.45      6.42 o 
  -6  12   9        0.43       -1.01      3.55 o 
  -5  12   9       26.63       30.79      9.49 o 
  -4  12   9       95.66      120.88     17.21 o 
  -3  12   9        0.30       -1.10      1.20 o 
  -2  12   9        4.18       14.04      8.64 o 
  -1  12   9       38.51       29.51      5.27 o 
   0  12   9       40.61       33.71      8.41 o 
   1  12   9       18.63       15.05      4.89 o 
   2  12   9       79.91       82.73     12.13 o 
   3  12   9        5.02        0.09      3.12 o 
  -1  13   9        0.03       -1.13      5.47 o 
 -14   0  10       18.42       16.99      7.35 o 
 -12   0  10      199.49      195.57      6.92 o 
 -11   0  10       12.16       14.88      5.17 o 
 -10   0  10        2.10       -2.99      2.99 o 
  -9   0  10       92.19      118.59     20.48 o 
  -8   0  10      186.27      208.24      6.87 o 
  -7   0  10      863.31      916.56      5.87 o 
  -6   0  10      756.03      832.28      8.53 o 
  -5   0  10      819.90      855.19     20.15 o 
  -4   0  10      268.84      272.94      3.17 o 
  -3   0  10      590.75      513.73      5.37 o 
  -2   0  10      161.58      166.64      3.52 o 
  -1   0  10      766.24      861.60     37.66 o 
   0   0  10      275.15      274.13      3.31 o 
   1   0  10        6.02        6.79      1.75 o 
   2   0  10      165.30      186.72      3.08 o 
   3   0  10      326.24      314.99      4.84 o 
   4   0  10     4658.17     5239.66     14.93 o 
   5   0  10     1187.25     1220.93     11.44 o 
   6   0  10      422.22      410.56     20.28 o 
   7   0  10      759.67      806.61      7.05 o 
   8   0  10        2.07       -3.77      3.77 o 
   9   0  10       34.22       29.22      6.60 o 
  10   0  10        5.33        0.35      2.48 o 
  11   0  10       74.64       68.73      5.21 o 
 -14   1  10       90.15      112.84      4.19 o 
 -13   1  10        1.47       -1.58      1.59 o 
 -12   1  10        1.02        1.27      5.37 o 
 -11   1  10      204.91      221.10     12.13 o 
 -10   1  10        1.19        0.81      3.82 o 
  -9   1  10       97.16      113.76      2.50 o 
  -8   1  10      108.83      107.32      2.18 o 
  -7   1  10       70.26       77.50      1.93 o 
  -6   1  10      313.88      309.39      2.58 o 
  -5   1  10      612.64      612.17      5.60 o 
  -4   1  10      128.14       99.34      1.99 o 
  -3   1  10      322.48      327.43      2.69 o 
  -2   1  10      456.46      451.07      5.08 o 
  -1   1  10       32.18       70.22      1.81 o 
   0   1  10      182.33      236.71      7.55 o 
   1   1  10     1923.16     2009.83     13.06 o 
   2   1  10     1072.56     1082.91      4.53 o 
   3   1  10      350.66      391.93      3.52 o 
   4   1  10      332.99      328.00      8.38 o 
   5   1  10      134.97      128.00      3.55 o 
   6   1  10      914.39      976.27     17.51 o 
   7   1  10      407.78      376.43      7.46 o 
   9   1  10      404.29      410.46      5.29 o 
  10   1  10       14.58       15.07      3.98 o 
  11   1  10        0.01       -2.40      2.40 o 
 -14   2  10        1.62        5.79      3.85 o 
 -13   2  10       12.13        8.88      3.86 o 
 -12   2  10        2.99       -1.20      1.20 o 
 -11   2  10        2.48        3.42      3.79 o 
 -10   2  10      170.85      178.35      4.14 o 
  -9   2  10      199.82      205.38      2.82 o 
  -8   2  10       13.78       11.83      1.69 o 
  -7   2  10      311.66      334.19      2.54 o 
  -6   2  10      746.88      783.94      6.06 o 
  -5   2  10       82.71       77.55      3.75 o 
  -4   2  10     1164.48     1149.56      5.13 o 
  -3   2  10       33.30       19.93      1.81 o 
  -2   2  10       62.03       63.98      2.57 o 
  -1   2  10     2478.93     2684.28     50.17 o 
   0   2  10      610.96      625.88      5.47 o 
   1   2  10      414.77      441.70      5.53 o 
   2   2  10        0.02        6.11      1.49 o 
   3   2  10      416.66      436.03      3.08 o 
   4   2  10       85.67       87.59      2.72 o 
   5   2  10        0.97        7.80      2.39 o 
   6   2  10       36.06       39.62      3.95 o 
   7   2  10       23.06       21.38      2.83 o 
   8   2  10       23.85       15.05      2.75 o 
   9   2  10       49.95       67.95      4.33 o 
  10   2  10        8.91        3.32      3.51 o 
  11   2  10       15.48       12.55      4.81 o 
 -14   3  10        0.09       -2.56      4.36 o 
 -13   3  10        6.60        6.75      3.89 o 
 -12   3  10       27.95       35.74      3.46 o 
 -11   3  10        1.56       -1.35      1.35 o 
 -10   3  10      313.96      306.41      7.39 o 
  -9   3  10       78.87       78.57      2.26 o 
  -8   3  10       26.46       30.37      2.11 o 
  -7   3  10       87.12       76.26      1.58 o 
  -6   3  10       34.66       33.85      2.25 o 
  -5   3  10        8.43        1.65      4.24 o 
  -4   3  10      478.11      493.10      3.68 o 
  -3   3  10      938.19     1001.16      5.25 o 
  -2   3  10      553.35      522.97      4.48 o 
  -1   3  10      198.25      181.75      3.34 o 
   0   3  10     1117.79     1128.86      5.03 o 
   1   3  10       21.85       16.24      1.56 o 
   2   3  10     1266.10     1265.57      4.63 o 
   3   3  10        7.87        1.80      2.14 o 
   4   3  10       16.54       22.90      2.19 o 
   5   3  10      869.07      867.60      7.13 o 
   6   3  10       28.36       12.20      2.85 o 
   7   3  10       41.30       45.11      2.94 o 
   8   3  10        4.23       -0.29      1.99 o 
   9   3  10       17.91       25.68      3.04 o 
  10   3  10        0.02       -3.21      4.33 o 
  11   3  10       44.59       43.98      4.51 o 
 -14   4  10        8.17       -0.09      1.07 o 
 -13   4  10       22.88       10.66      3.77 o 
 -12   4  10        2.99        0.88      2.76 o 
 -11   4  10        6.92       -0.01      2.10 o 
 -10   4  10       73.16       60.89      2.81 o 
  -9   4  10       93.46       77.23      2.59 o 
  -8   4  10       55.25       58.34      1.94 o 
  -7   4  10        7.26        7.62      1.53 o 
  -6   4  10       41.76       54.09      2.88 o 
  -5   4  10      793.08      827.38      3.39 o 
  -4   4  10      122.51       86.15      2.03 o 
  -3   4  10       20.49       21.71      1.69 o 
  -2   4  10      251.85      270.58      2.06 o 
  -1   4  10     3112.86     3173.89      8.80 o 
   0   4  10       71.88       71.74      2.58 o 
   1   4  10     1508.28     1508.91      5.32 o 
   2   4  10       23.27       19.45      1.39 o 
   3   4  10      423.18      429.51      2.74 o 
   4   4  10     2251.02     2316.23      7.19 o 
   5   4  10      119.28      143.82      4.13 o 
   6   4  10      184.42      187.17      3.37 o 
   7   4  10      461.01      447.04      5.40 o 
   8   4  10        1.30       -3.11      3.11 o 
   9   4  10      220.63      248.53      5.06 o 
  10   4  10        6.91        5.11      4.18 o 
  11   4  10        2.94       -3.49      6.29 o 
 -13   5  10        3.77       -1.48      1.48 o 
 -12   5  10       11.13        3.35     10.94 o 
 -11   5  10      177.68      182.91      4.88 o 
 -10   5  10       64.17       76.64      4.22 o 
  -9   5  10       11.76       -1.32      1.32 o 
  -8   5  10       63.24       55.68      3.16 o 
  -7   5  10       76.88       73.43      2.12 o 
  -6   5  10      755.44      781.93      5.49 o 
  -5   5  10      340.24      342.63      3.55 o 
  -4   5  10      352.47      319.22      3.38 o 
  -3   5  10     1431.83     1486.73     21.70 o 
  -2   5  10      206.98      194.63      2.12 o 
  -1   5  10     2085.90     2178.83     12.49 o 
   0   5  10       98.74       77.86      2.20 o 
   1   5  10      340.50      316.96      3.72 o 
   2   5  10     1998.43     1990.07     17.83 o 
   3   5  10        0.71        2.58      2.53 o 
   4   5  10      281.37      283.76      3.40 o 
   5   5  10      112.08       92.92      4.48 o 
   6   5  10      320.30      304.64      5.71 o 
   7   5  10      126.86      144.64      3.56 o 
   8   5  10        5.13        5.55      3.14 o 
   9   5  10      123.16      148.53      4.04 o 
  10   5  10       15.31       24.18      4.09 o 
 -13   6  10       48.87       54.00      5.13 o 
 -12   6  10        0.01       -1.25      4.94 o 
 -10   6  10        0.38       -4.06      6.51 o 
  -9   6  10       40.55       40.77      5.62 o 
  -8   6  10      523.26      527.82      4.89 o 
  -7   6  10      383.60      369.17      6.14 o 
  -6   6  10       12.14        2.00      1.97 o 
  -5   6  10        2.74       -0.66      0.66 o 
  -4   6  10      505.25      510.92     11.92 o 
  -3   6  10     2526.11     2720.29      8.85 o 
  -2   6  10     1378.89     1400.26     18.42 o 
  -1   6  10        1.68       -1.37      1.37 o 
   0   6  10      159.60      151.24      4.29 o 
   1   6  10       20.71       17.68      2.08 o 
   2   6  10      850.01      831.82     12.15 o 
   3   6  10      275.75      282.91      5.30 o 
   4   6  10     1069.98     1043.96      8.26 o 
   5   6  10      173.50      205.46      3.53 o 
   6   6  10       17.64       13.19      3.55 o 
   7   6  10       53.62       53.82      3.38 o 
   8   6  10        1.88        4.27      3.22 o 
   9   6  10       40.41       50.32      3.82 o 
  10   6  10       19.88       23.32      4.85 o 
 -12   7  10       35.90       45.87      4.96 o 
 -11   7  10       10.70        5.92      4.70 o 
 -10   7  10       25.34        7.42      5.36 o 
  -9   7  10      155.35      172.02      4.53 o 
  -8   7  10      116.38      126.41      3.14 o 
  -7   7  10       91.63      104.26      2.87 o 
  -6   7  10       91.27       75.74      2.23 o 
  -5   7  10      231.92      246.95      3.65 o 
  -4   7  10       87.31       83.29      2.74 o 
  -3   7  10      121.85      108.71      2.73 o 
  -2   7  10       91.07       72.52      2.72 o 
  -1   7  10      266.57      261.63      5.63 o 
   0   7  10     1757.56     1803.57     10.54 o 
   1   7  10      101.17      117.93      4.06 o 
   2   7  10       51.45       48.76      2.60 o 
   3   7  10       61.66       70.57      3.42 o 
   4   7  10      209.78      215.51      4.23 o 
   5   7  10      123.35      115.54      4.49 o 
   6   7  10       61.14       60.49      2.78 o 
   7   7  10      111.01      117.78      3.52 o 
   8   7  10      162.67      203.15      4.28 o 
   9   7  10        6.67       16.80      4.33 o 
 -12   8  10        2.27       -3.82      3.82 o 
 -11   8  10        9.02        9.55      5.42 o 
 -10   8  10      135.90      161.31      5.62 o 
  -9   8  10       60.90       63.14      5.56 o 
  -8   8  10       41.83       39.98      3.97 o 
  -7   8  10        2.55        1.58      2.35 o 
  -6   8  10       94.83      100.24      4.19 o 
  -5   8  10      273.36      291.75      4.93 o 
  -4   8  10        3.97       -0.40      1.28 o 
  -3   8  10        1.61       -0.05      0.21 o 
  -2   8  10      668.24      748.46     23.00 o 
  -1   8  10        1.18       -2.24      2.24 o 
   0   8  10      230.12      234.35      5.68 o 
   1   8  10      145.91      137.84      4.24 o 
   2   8  10      225.23      239.12      9.09 o 
   3   8  10      421.09      460.07      4.53 o 
   4   8  10        2.53       -1.86      1.86 o 
   5   8  10       53.34       49.20      2.92 o 
   6   8  10       62.91       69.57      3.35 o 
   7   8  10       25.39       22.65      3.21 o 
   8   8  10        0.50       -0.10      2.43 o 
 -10   9  10        0.27       -6.40      6.40 o 
  -9   9  10       11.17        8.54      4.85 o 
  -8   9  10       86.95       82.79      6.61 o 
  -7   9  10       17.43        1.99     10.19 o 
  -6   9  10      201.11      194.71      5.09 o 
  -5   9  10        0.10       -2.76      2.76 o 
  -4   9  10       15.70        1.77      1.28 o 
  -3   9  10      488.72      508.49     13.23 o 
  -2   9  10        0.03       -1.81      1.81 o 
  -1   9  10      149.00      136.18      4.21 o 
   0   9  10      159.50      167.45      3.32 o 
   1   9  10        1.10        1.37      2.05 o 
   2   9  10      250.89      269.83      4.49 o 
   3   9  10       91.70       94.24      5.30 o 
   4   9  10       18.94       18.60      3.45 o 
   5   9  10      209.19      223.51      4.38 o 
   6   9  10       16.08       16.22      3.67 o 
   7   9  10        5.74       -0.72      2.47 o 
   8   9  10       52.84       51.26      7.50 o 
  -8  10  10       15.36        2.20      8.43 o 
  -7  10  10       10.10       14.62      6.01 o 
  -6  10  10        4.67       -0.69      3.72 o 
  -5  10  10       96.36       90.05      3.78 o 
  -4  10  10        2.70        2.59      5.91 o 
  -3  10  10       19.86       15.20      4.51 o 
  -2  10  10        7.31       -3.49      7.29 o 
  -1  10  10       46.40       40.40      4.11 o 
   0  10  10       24.19       17.87      4.51 o 
   1  10  10       45.88       46.65      3.82 o 
   2  10  10        0.80       -2.10      2.10 o 
   3  10  10        3.89        5.24      4.08 o 
   4  10  10      124.66      146.51      3.46 o 
   5  10  10        3.68        0.01      2.56 o 
   6  10  10        5.64       -0.55      3.97 o 
  -8  11  10       19.42       19.52      6.80 o 
  -7  11  10        3.13        8.23      5.94 o 
  -6  11  10        1.86       -5.96      8.05 o 
  -5  11  10      240.20      305.28      7.15 o 
  -4  11  10       35.23       35.78      4.55 o 
  -3  11  10        0.24       -0.22      2.10 o 
  -2  11  10       26.46       35.83      4.87 o 
  -1  11  10        2.37        5.47      4.29 o 
   0  11  10      152.10      156.73      5.33 o 
   1  11  10        5.92        2.72      3.28 o 
   2  11  10       72.37       66.02      4.34 o 
   3  11  10      125.74      158.38      4.79 o 
   4  11  10        4.32       -1.59      2.91 o 
   5  11  10        0.60        1.86      6.42 o 
  -5  12  10       33.25       35.89      9.44 o 
  -4  12  10       16.40       13.69      5.53 o 
  -3  12  10       90.54      105.15      5.41 o 
  -2  12  10      210.23      258.11      6.06 o 
  -1  12  10        9.99       11.26      5.01 o 
   0  12  10        4.08        5.27      7.09 o 
   1  12  10       60.20       64.78      9.53 o 
   2  12  10       55.20       70.44      4.62 o 
   3  12  10        9.82       13.90     10.54 o 
 -14   1  11        0.51        1.24      5.84 o 
 -13   1  11        9.36       -2.39      2.39 o 
 -12   1  11       10.28       -2.62      4.84 o 
 -11   1  11       13.96       12.81      4.42 o 
 -10   1  11       33.52       25.29      2.74 o 
  -9   1  11      429.12      427.99      3.58 o 
  -8   1  11       13.67        7.44      2.16 o 
  -7   1  11       55.57       54.52      2.49 o 
  -6   1  11      152.33      143.08      2.07 o 
  -5   1  11        0.00       -0.93      0.93 o 
  -4   1  11      365.99      354.40      3.07 o 
  -3   1  11      163.22      130.73      2.24 o 
  -2   1  11       63.37       64.75      2.71 o 
  -1   1  11     3314.48     3454.19     17.92 o 
   0   1  11      125.01      114.70      2.02 o 
   1   1  11        6.83       18.44      2.45 o 
   2   1  11      157.98      154.71      1.99 o 
   3   1  11        1.95       -0.16      2.24 o 
   4   1  11      399.05      391.62      3.85 o 
   5   1  11       35.71       28.97      2.92 o 
   6   1  11        5.08       -0.90      1.10 o 
   7   1  11      234.03      203.45      7.40 o 
   8   1  11       24.95        6.10      8.41 o 
   9   1  11        8.16        6.44      3.60 o 
  10   1  11        5.63        2.69      3.94 o 
  11   1  11        9.75       -1.59      1.59 o 
 -14   2  11       24.97       34.27      4.15 o 
 -13   2  11        4.46       -1.07      1.07 o 
 -12   2  11       28.14       19.52      3.47 o 
 -11   2  11      121.14      130.31      4.39 o 
 -10   2  11        0.32        3.21      4.83 o 
  -9   2  11       15.67        9.74      2.05 o 
  -8   2  11       73.04       78.79      2.14 o 
  -7   2  11      279.82      257.30      2.50 o 
  -6   2  11      609.89      565.74      3.06 o 
  -5   2  11      228.10      259.23      6.49 o 
  -4   2  11      295.22      297.27      3.45 o 
  -3   2  11      460.91      423.39      3.53 o 
  -2   2  11      412.14      407.14      7.14 o 
  -1   2  11      192.67      195.71      4.68 o 
   0   2  11      171.45      157.55      2.20 o 
   1   2  11     1198.46     1121.30      5.24 o 
   2   2  11     1104.10     1102.45     11.57 o 
   3   2  11       18.31        9.25      1.58 o 
   4   2  11       48.75       45.20      2.16 o 
   5   2  11      481.69      446.74      4.73 o 
   6   2  11      277.94      273.59      7.32 o 
   7   2  11      258.54      253.90      4.42 o 
   8   2  11        0.54       -0.59      2.00 o 
   9   2  11      251.74      281.02      4.27 o 
  10   2  11        0.72       -1.64      5.14 o 
  11   2  11       28.30       32.19      6.14 o 
 -14   3  11        0.43       -3.93      3.93 o 
 -13   3  11       19.94       22.51      3.85 o 
 -12   3  11      129.74      149.21      4.20 o 
 -11   3  11       57.18       57.50      3.27 o 
 -10   3  11        7.21        7.91      4.01 o 
  -9   3  11      533.39      574.98      5.46 o 
  -8   3  11      381.71      385.73      3.31 o 
  -7   3  11       18.59       20.52      2.12 o 
  -6   3  11      710.19      762.13      3.47 o 
  -5   3  11      179.51      183.63      2.33 o 
  -4   3  11     2810.49     2963.04      8.78 o 
  -3   3  11     3007.64     3192.13     19.53 o 
  -2   3  11      650.51      670.47      4.35 o 
  -1   3  11     1251.92     1137.71      6.49 o 
   0   3  11      496.04      494.67      4.85 o 
   1   3  11       13.42        4.22      1.25 o 
   2   3  11      422.69      440.91      6.67 o 
   3   3  11      217.18      227.08      5.29 o 
   4   3  11      629.35      633.63     10.33 o 
   5   3  11      127.13      119.74      2.99 o 
   6   3  11      106.47      101.10      3.27 o 
   7   3  11      726.02      777.50      6.13 o 
   8   3  11       46.70       54.61      3.20 o 
   9   3  11      106.43      114.05      4.11 o 
  10   3  11       42.47       49.13      4.74 o 
  11   3  11       18.62       21.17      7.59 o 
 -14   4  11       53.57       46.94      5.65 o 
 -13   4  11       25.55        8.71      5.14 o 
 -12   4  11       23.23       15.97      3.57 o 
 -11   4  11       14.19       11.23      3.54 o 
 -10   4  11       54.66       40.67      3.30 o 
  -9   4  11        2.00        0.39      2.23 o 
  -8   4  11        3.47       -1.77      1.77 o 
  -7   4  11      561.13      562.20      5.43 o 
  -6   4  11      491.01      476.55      6.32 o 
  -5   4  11      217.35      210.25      2.21 o 
  -4   4  11      799.94      854.09     13.62 o 
  -3   4  11       31.51       44.62      1.70 o 
  -2   4  11        7.83        5.58      1.31 o 
  -1   4  11     2472.48     2716.78     16.35 o 
   0   4  11        1.45       -0.72      1.54 o 
   1   4  11      163.61      118.87      2.79 o 
   2   4  11      253.57      230.16      2.44 o 
   3   4  11       78.69       79.44      4.32 o 
   4   4  11        5.78       14.84      2.02 o 
   5   4  11        5.26       -1.21      1.21 o 
   6   4  11        0.04       -1.94      1.94 o 
   7   4  11      436.38      486.07     11.85 o 
   8   4  11       36.33       30.21      4.13 o 
   9   4  11      155.91      184.29      5.53 o 
  10   4  11       11.96        2.46      3.60 o 
 -13   5  11       17.64       11.24      4.85 o 
 -12   5  11        2.91       -0.82      1.31 o 
 -11   5  11      115.31      128.82      4.66 o 
 -10   5  11      210.47      219.85      4.19 o 
  -9   5  11       39.36       23.45      3.08 o 
  -8   5  11       61.10       45.83      2.31 o 
  -7   5  11      102.61      120.40      2.30 o 
  -6   5  11       99.71       87.18      2.80 o 
  -5   5  11      491.80      470.67      4.50 o 
  -4   5  11        3.99        0.43      1.43 o 
  -3   5  11     1000.54     1074.33     13.59 o 
  -2   5  11      162.48      160.92      2.76 o 
  -1   5  11        0.46       -0.01      1.00 o 
   0   5  11      652.73      665.62      6.78 o 
   1   5  11      135.67      141.31      4.44 o 
   2   5  11        8.62        8.20      2.96 o 
   3   5  11        3.50       -1.32      1.47 o 
   4   5  11      350.02      332.52      6.72 o 
   5   5  11      459.98      448.73      6.38 o 
   6   5  11       12.54       12.24      3.53 o 
   7   5  11      120.92      138.30      5.78 o 
   8   5  11      146.58      160.59      4.64 o 
   9   5  11        2.31        0.33      2.33 o 
  10   5  11        2.28       -1.45      5.24 o 
 -13   6  11        2.61       -3.63     19.77 o 
 -12   6  11        1.18       -4.43      4.50 o 
 -11   6  11       72.28       67.87      4.93 o 
 -10   6  11        3.75       -1.73      1.73 o 
  -9   6  11        8.22        1.16      2.33 o 
  -8   6  11       91.74       76.97      3.09 o 
  -7   6  11      325.84      315.60      3.05 o 
  -6   6  11      138.98      149.52      3.07 o 
  -5   6  11       79.09       72.43      2.80 o 
  -4   6  11      322.15      332.88      6.48 o 
  -3   6  11      518.04      523.01      3.93 o 
  -2   6  11      343.46      349.73      4.19 o 
  -1   6  11       82.21       71.87      2.30 o 
   0   6  11       12.81        0.14      2.16 o 
   1   6  11      632.30      619.95     12.28 o 
   2   6  11      474.30      456.04      6.47 o 
   3   6  11      431.11      453.11      5.87 o 
   4   6  11       23.49       21.20      3.49 o 
   5   6  11       25.37       27.16      4.81 o 
   6   6  11      291.72      266.12      4.91 o 
   7   6  11       28.59       20.10      4.00 o 
   8   6  11       66.88       71.92      4.41 o 
   9   6  11        5.20       -2.65      2.65 o 
 -12   7  11        1.73        3.76      7.56 o 
 -11   7  11        0.07       -2.43      2.43 o 
 -10   7  11        3.81       -1.43      1.43 o 
  -9   7  11      341.58      339.37      4.75 o 
  -8   7  11       12.23        4.54      2.32 o 
  -7   7  11       10.71        0.01      1.98 o 
  -6   7  11      606.99      604.58      4.88 o 
  -5   7  11      121.09      122.62      4.70 o 
  -4   7  11      479.46      513.87      5.60 o 
  -3   7  11       41.52       26.51      2.34 o 
  -2   7  11       11.78       -1.16      1.16 o 
  -1   7  11     1112.30     1108.56     10.25 o 
   0   7  11       66.95       82.88      4.64 o 
   1   7  11      526.71      526.52      5.91 o 
   2   7  11      179.99      175.85      4.43 o 
   3   7  11      587.33      638.82      7.23 o 
   4   7  11      200.65      205.27      4.36 o 
   5   7  11        6.99       -0.85      2.63 o 
   6   7  11        3.52       -0.77      0.97 o 
   7   7  11        8.42        9.30      4.34 o 
   8   7  11       48.10       50.79      4.42 o 
   9   7  11       25.88        2.67      4.67 o 
 -11   8  11      127.52      149.59      5.98 o 
 -10   8  11       21.85       22.51      5.09 o 
  -9   8  11       34.02       29.11      4.24 o 
  -8   8  11       89.25       84.55      4.88 o 
  -7   8  11      230.89      232.61      5.43 o 
  -6   8  11        0.12       -1.99      3.00 o 
  -5   8  11      219.52      222.35      5.66 o 
  -4   8  11      332.92      316.49      4.67 o 
  -3   8  11       26.87        9.67      3.60 o 
  -2   8  11        0.13       -1.67      4.03 o 
  -1   8  11       82.06       73.02      3.22 o 
   0   8  11      146.77      146.97      5.91 o 
   1   8  11      404.76      410.87      6.23 o 
   2   8  11      209.93      215.14      3.48 o 
   3   8  11      132.07      138.58      4.25 o 
   4   8  11        1.29       -1.62      1.62 o 
   5   8  11       38.19       30.92      3.39 o 
   6   8  11       50.81       57.77      3.69 o 
   7   8  11       15.16       13.22      3.42 o 
   8   8  11        0.01       -3.61      3.61 o 
 -10   9  11       34.02       30.83      8.92 o 
  -9   9  11       77.23       83.89      8.16 o 
  -8   9  11       22.98       22.57      6.18 o 
  -7   9  11       78.61       83.27     12.33 o 
  -6   9  11        0.25       -2.69      2.69 o 
  -5   9  11       82.68       88.93      3.68 o 
  -4   9  11        7.33       10.81      4.09 o 
  -3   9  11      163.97      159.68      4.73 o 
  -2   9  11       55.01       47.10      4.30 o 
  -1   9  11       10.88       -3.97      3.97 o 
   0   9  11      157.63      147.62      3.72 o 
   1   9  11      104.00      112.07      3.66 o 
   2   9  11      194.67      189.35      8.45 o 
   3   9  11       28.00       35.91      3.46 o 
   4   9  11       17.85        3.58      1.90 o 
   5   9  11      256.38      285.44      7.49 o 
   6   9  11       57.87       72.83      4.15 o 
   7   9  11        3.18       -0.02      2.97 o 
  -8  10  11       79.17      109.03     18.11 o 
  -7  10  11       95.76      113.50      5.29 o 
  -6  10  11       81.27       82.52      5.12 o 
  -5  10  11      285.63      302.54      5.83 o 
  -4  10  11       56.49       56.54      4.70 o 
  -3  10  11       35.91       29.43      4.41 o 
  -2  10  11        9.43       -2.33      2.33 o 
  -1  10  11       11.68       -0.67      1.25 o 
   0  10  11      363.16      392.85      6.48 o 
   1  10  11       53.60       49.81      3.87 o 
   2  10  11       17.44        8.34      5.11 o 
   3  10  11      255.19      292.09      4.51 o 
   4  10  11        4.84        5.11      3.89 o 
   5  10  11        0.00       -0.67      1.35 o 
   6  10  11        0.21       -0.37      1.17 o 
  -7  11  11       52.25       64.18      6.31 o 
  -6  11  11       25.17       39.54      7.97 o 
  -5  11  11       49.74       64.17      5.45 o 
  -4  11  11        9.55       -0.14      0.46 o 
  -3  11  11      201.54      237.94      6.83 o 
  -2  11  11      309.89      358.51      6.17 o 
  -1  11  11        1.56       -2.81      2.81 o 
   0  11  11       28.93       28.93      4.60 o 
   1  11  11       67.58       63.40      4.98 o 
   2  11  11      161.16      173.92     11.41 o 
   3  11  11       17.57       23.96      4.52 o 
   4  11  11        0.22       -0.44      2.64 o 
  -4  12  11       10.45        7.84      7.84 o 
  -3  12  11       25.43       28.94      6.63 o 
  -2  12  11        0.15        7.62      7.18 o 
  -1  12  11        0.55       -2.25     10.74 o 
   0  12  11      130.09      128.50      7.28 o 
 -14   0  12       49.51       46.84      8.61 o 
 -13   0  12       12.34        3.67      7.53 o 
 -12   0  12       28.52       30.26      7.16 o 
 -11   0  12       90.18       70.55      4.31 o 
 -10   0  12      907.87      977.79     33.54 o 
  -9   0  12      474.90      449.92      9.13 o 
  -8   0  12      247.33      244.67      4.40 o 
  -7   0  12       24.86       21.67      2.40 o 
  -6   0  12     1591.55     1650.59      8.17 o 
  -5   0  12      420.63      452.23      9.57 o 
  -4   0  12       23.59        9.61      3.25 o 
  -3   0  12       20.38       26.28      3.42 o 
  -2   0  12     1268.64     1370.26      9.50 o 
  -1   0  12        5.11        7.30      1.95 o 
   0   0  12      385.82      411.51      4.08 o 
   1   0  12      920.76     1091.43     34.29 o 
   2   0  12      733.67      703.22      7.44 o 
   3   0  12      480.34      571.48      4.10 o 
   4   0  12      260.26      258.66      3.24 o 
   5   0  12      197.86      209.74      8.96 o 
   6   0  12      274.77      331.09      7.98 o 
   7   0  12        3.60        6.13      5.91 o 
   8   0  12       15.85        6.62      5.55 o 
  10   0  12       10.47       -0.59      1.31 o 
 -14   1  12       32.92       38.13      4.55 o 
 -13   1  12        3.90        1.86      6.96 o 
 -12   1  12      334.96      339.04      6.10 o 
 -11   1  12       97.97       99.98      4.88 o 
 -10   1  12       44.77       49.10      3.27 o 
  -9   1  12      175.64      144.08      2.74 o 
  -8   1  12      148.07      162.87      2.72 o 
  -7   1  12      497.52      500.42      6.39 o 
  -6   1  12        0.11       -0.01      0.93 o 
  -5   1  12      407.74      442.30      4.47 o 
  -4   1  12      481.92      503.67      3.92 o 
  -3   1  12      306.02      303.75      4.31 o 
  -2   1  12      317.97      344.76      2.76 o 
  -1   1  12     1420.40     1651.70      9.30 o 
   0   1  12      247.99      334.69      2.43 o 
   1   1  12     1893.30     2000.21     16.24 o 
   2   1  12      102.30       98.99      1.90 o 
   3   1  12      109.47      116.61      2.41 o 
   4   1  12      159.34      166.33      5.45 o 
   5   1  12      170.36      179.10      7.98 o 
   6   1  12      385.90      342.38     12.82 o 
   7   1  12      210.27      208.78      5.32 o 
   8   1  12       51.99       46.36      4.82 o 
   9   1  12       61.67       53.17      3.94 o 
  10   1  12        4.93       -0.38      0.53 o 
 -14   2  12        2.08       -0.15      2.97 o 
 -13   2  12        1.32       -0.33      1.22 o 
 -12   2  12        2.17        0.85      2.80 o 
 -11   2  12       19.39        8.11      3.21 o 
 -10   2  12      122.93      119.98      5.69 o 
  -9   2  12      208.59      247.97      4.48 o 
  -8   2  12        0.10       -0.40      1.12 o 
  -7   2  12        1.84        3.68      2.08 o 
  -6   2  12       33.87       37.03      1.83 o 
  -5   2  12      224.21      245.93      2.64 o 
  -4   2  12        1.16       -0.82      1.23 o 
  -3   2  12        0.08       -0.55      0.55 o 
  -2   2  12      278.52      317.00      5.05 o 
  -1   2  12     1195.05     1216.54      6.61 o 
   0   2  12      112.43      126.41      2.61 o 
   1   2  12       90.00       81.45      3.07 o 
   2   2  12      110.85      123.22      3.30 o 
   3   2  12      150.39      148.67      2.19 o 
   4   2  12        3.58       -1.33      1.81 o 
   5   2  12      381.91      384.57     11.47 o 
   6   2  12       41.36       30.76      3.60 o 
   7   2  12       78.39       70.71      3.25 o 
   8   2  12        1.32       -0.63      0.63 o 
   9   2  12        2.33       -3.65      4.69 o 
  10   2  12        1.01       -2.18      3.39 o 
 -14   3  12        7.96       -3.10      3.10 o 
 -13   3  12        2.41       -2.51      2.76 o 
 -12   3  12        9.53       14.37      3.42 o 
 -11   3  12       10.83        3.51      2.78 o 
 -10   3  12      220.68      205.83      6.00 o 
  -9   3  12       27.63       28.63      2.33 o 
  -8   3  12       30.65       28.26      2.17 o 
  -7   3  12      486.24      421.17      3.12 o 
  -6   3  12      193.63      198.44      3.27 o 
  -5   3  12      803.24      803.09      7.69 o 
  -4   3  12      274.24      271.19      2.33 o 
  -3   3  12      283.48      255.61      2.46 o 
  -2   3  12      270.46      267.45      3.48 o 
  -1   3  12      336.15      366.55      8.13 o 
   0   3  12       12.58       11.22      1.95 o 
   1   3  12        0.16       -1.23      1.23 o 
   2   3  12        5.56       -0.55      0.55 o 
   3   3  12       34.27       28.53      2.37 o 
   4   3  12      678.11      660.47     11.46 o 
   5   3  12      258.96      257.05      4.75 o 
   6   3  12       43.82       23.27      4.29 o 
   7   3  12       82.54       83.68      3.45 o 
   8   3  12       12.21        6.17      3.83 o 
   9   3  12        2.11       -0.75      1.92 o 
  10   3  12        3.04        5.00      7.95 o 
 -13   4  12        0.00       -1.05      2.44 o 
 -12   4  12       14.68        5.49      4.36 o 
 -11   4  12       19.99       11.07      3.46 o 
 -10   4  12       94.71       85.19      3.45 o 
  -9   4  12      297.38      313.56      8.33 o 
  -8   4  12       57.86       48.54      2.41 o 
  -7   4  12        6.81        6.10      2.21 o 
  -6   4  12      298.45      280.35      3.24 o 
  -5   4  12       36.77       28.93      2.83 o 
  -4   4  12      457.56      461.27      3.15 o 
  -3   4  12      300.69      302.95      2.96 o 
  -2   4  12      495.46      496.36     10.07 o 
  -1   4  12      218.38      252.51      5.63 o 
   0   4  12      301.47      290.47      5.51 o 
   1   4  12        0.18       -1.63      1.63 o 
   2   4  12       24.77        6.29      2.05 o 
   3   4  12       95.58       79.62      2.79 o 
   4   4  12      570.50      508.03      6.07 o 
   5   4  12      123.40      111.05      3.62 o 
   6   4  12        8.61       -0.12      4.71 o 
   7   4  12       51.82       56.46      5.79 o 
   8   4  12       30.65       28.25      4.22 o 
   9   4  12       13.75        3.01      6.71 o 
  10   4  12        4.21       -1.41      1.41 o 
 -13   5  12        0.05       -3.29      5.79 o 
 -12   5  12       38.08       36.12      4.40 o 
 -11   5  12      112.54      128.09      4.20 o 
 -10   5  12       36.84       43.36      3.51 o 
  -9   5  12       63.72       50.62      3.21 o 
  -8   5  12       30.89       23.15      2.14 o 
  -7   5  12      563.67      621.21      4.61 o 
  -6   5  12      251.16      286.28      2.72 o 
  -5   5  12       72.14       64.97      2.01 o 
  -4   5  12      617.76      545.63      7.41 o 
  -3   5  12       41.18       33.16      2.53 o 
  -2   5  12      528.22      543.91      6.68 o 
  -1   5  12        2.43       -1.33      1.93 o 
   0   5  12      379.19      373.23      6.18 o 
   1   5  12     1001.31     1020.75      9.17 o 
   2   5  12       62.74       55.19      2.51 o 
   3   5  12      124.76      123.52      4.45 o 
   4   5  12        0.05       -2.93      2.93 o 
   5   5  12       26.58       30.12      3.73 o 
   6   5  12      295.01      312.42      6.27 o 
   7   5  12        3.88        5.77      3.77 o 
   8   5  12       11.33       12.69      4.75 o 
   9   5  12        9.79        8.37      4.57 o 
 -12   6  12        8.99        4.01      4.64 o 
 -11   6  12        0.56       -2.80      4.08 o 
 -10   6  12        8.67        9.24      4.01 o 
  -9   6  12      144.73      164.12      4.71 o 
  -8   6  12       92.82       77.65      3.47 o 
  -7   6  12      310.10      296.47      4.21 o 
  -6   6  12      118.21       92.95      2.36 o 
  -5   6  12       96.93       99.64      2.71 o 
  -4   6  12       74.96       82.70      3.07 o 
  -3   6  12      494.96      516.60      6.63 o 
  -2   6  12      565.99      600.43      5.18 o 
  -1   6  12      154.03      115.85      3.13 o 
   0   6  12        7.59       -2.33      3.26 o 
   1   6  12       27.49       18.31      2.76 o 
   2   6  12      152.33      154.37      7.03 o 
   3   6  12      226.03      241.16      4.36 o 
   4   6  12      134.99      130.07      4.95 o 
   5   6  12       72.99       77.42      3.79 o 
   6   6  12       12.72       14.79      3.72 o 
   7   6  12        4.64        6.29      3.92 o 
   8   6  12       61.04       73.62      5.76 o 
   9   6  12       32.78       35.56      7.98 o 
 -12   7  12       42.15       46.42      5.47 o 
 -11   7  12       32.28       37.57      4.27 o 
 -10   7  12       52.70       43.21      3.92 o 
  -9   7  12       19.85       22.94      3.57 o 
  -8   7  12        0.59       -2.45      2.45 o 
  -7   7  12       20.69       19.46      3.09 o 
  -6   7  12       58.51       61.34      3.40 o 
  -5   7  12      177.07      164.38      3.19 o 
  -4   7  12       55.18       58.97      4.83 o 
  -3   7  12       30.42       19.00      3.66 o 
  -2   7  12      292.99      305.72      4.89 o 
  -1   7  12      100.42       97.56      3.72 o 
   0   7  12      139.84      162.99      4.96 o 
   1   7  12        1.23       -1.60      1.60 o 
   2   7  12       81.22       68.50      2.93 o 
   3   7  12      165.30      176.41      5.05 o 
   4   7  12       46.36       40.02      3.57 o 
   5   7  12       38.28       33.07      3.72 o 
   6   7  12       17.23       16.52      3.95 o 
   7   7  12      156.32      203.99      6.17 o 
   8   7  12       15.68       16.40      4.80 o 
 -11   8  12       43.48       68.88      5.87 o 
 -10   8  12       57.30       58.07      4.90 o 
  -9   8  12        7.99        5.82      6.94 o 
  -8   8  12      109.70      130.56      4.14 o 
  -7   8  12        4.91        7.27      4.92 o 
  -6   8  12       73.73       59.38      4.55 o 
  -5   8  12       65.20       61.27      4.71 o 
  -4   8  12       61.49       57.01      3.53 o 
  -3   8  12       42.07       47.54      3.20 o 
  -2   8  12        1.02       -1.95      2.69 o 
  -1   8  12        3.08       -1.30      4.12 o 
   0   8  12      499.94      509.13      6.00 o 
   1   8  12      115.59      112.33      5.66 o 
   2   8  12       19.50        2.42      4.57 o 
   3   8  12        5.38       -0.78      2.90 o 
   4   8  12        8.08        2.58      1.86 o 
   5   8  12      189.83      208.17      4.60 o 
   6   8  12        1.32        1.15      2.28 o 
   7   8  12        2.27       -1.58      1.58 o 
 -10   9  12       35.89       37.36      9.20 o 
  -9   9  12       13.92        7.78      9.19 o 
  -8   9  12       94.34       90.54     11.39 o 
  -7   9  12      157.08      142.10      7.64 o 
  -6   9  12        1.53        2.50      7.97 o 
  -5   9  12        7.90        1.72      3.70 o 
  -4   9  12      396.44      437.91     23.75 o 
  -3   9  12        1.52        3.76      3.97 o 
  -2   9  12      440.24      460.51      6.44 o 
  -1   9  12       33.03       16.93      4.17 o 
   0   9  12        6.71       -1.28      1.77 o 
   1   9  12       96.01       87.90      3.41 o 
   2   9  12       13.06       14.27      3.30 o 
   3   9  12       44.42       36.56      3.48 o 
   4   9  12       49.45       54.64      3.62 o 
   5   9  12        5.06       12.74      4.32 o 
   6   9  12        3.34       10.16      5.03 o 
  -8  10  12        6.32        8.74      6.74 o 
  -7  10  12        3.15        1.81      3.72 o 
  -6  10  12       71.76       64.89      7.06 o 
  -5  10  12       17.89       13.20      4.40 o 
  -4  10  12       51.80       48.91      5.56 o 
  -3  10  12        4.15       -2.18      2.18 o 
  -2  10  12       43.80       24.52      4.62 o 
  -1  10  12       17.61       10.02      7.84 o 
   0  10  12        0.60        6.61      4.37 o 
   1  10  12       29.50       25.13      3.87 o 
   2  10  12       30.52       31.86      4.84 o 
   3  10  12       30.92       28.62      3.68 o 
   4  10  12       15.20       13.62      4.02 o 
   5  10  12        4.38        2.62      4.72 o 
  -7  11  12        2.59        2.59      8.53 o 
  -6  11  12      119.69      141.74      8.55 o 
  -5  11  12       83.08       75.86      5.49 o 
  -3  11  12        0.43        5.56      6.20 o 
  -2  11  12       15.09       10.33      5.02 o 
  -1  11  12       60.34       46.96      5.65 o 
   0  11  12      125.08      131.25      9.68 o 
   1  11  12        0.24       -1.97      3.67 o 
   2  11  12       67.34       78.56      5.24 o 
   3  11  12       15.18       24.19      6.26 o 
  -3  12  12      126.78      145.01      7.69 o 
  -2  12  12       14.53        9.57      8.47 o 
 -14   1  13       20.57       14.72      7.73 o 
 -13   1  13        8.59        2.87      5.78 o 
 -12   1  13       10.39       26.25      6.89 o 
 -11   1  13       97.72       85.19      3.30 o 
 -10   1  13      245.44      242.30      3.84 o 
  -9   1  13      424.44      425.28      5.84 o 
  -8   1  13      173.60      159.73      2.82 o 
  -7   1  13        2.87       10.71      2.62 o 
  -6   1  13      318.26      332.61      3.28 o 
  -5   1  13     1231.64     1179.86     12.39 o 
  -4   1  13      198.45      186.06      3.93 o 
  -3   1  13       41.98       33.06      2.16 o 
  -2   1  13     2615.02     2736.14     11.27 o 
  -1   1  13       66.29       72.19      4.10 o 
   0   1  13      110.83       98.67      2.07 o 
   1   1  13      129.38      146.99      2.06 o 
   2   1  13       18.81       18.45      1.67 o 
   3   1  13      654.92      666.96      3.70 o 
   4   1  13      181.30      171.31      3.34 o 
   5   1  13       16.87       18.48      3.38 o 
   6   1  13      102.88      102.55      5.04 o 
   7   1  13        7.33        3.83      4.44 o 
   8   1  13       12.06       -0.40      2.58 o 
   9   1  13        3.71       -4.43      4.43 o 
  10   1  13       20.56        0.06      3.63 o 
 -14   2  13        0.07       -5.29      5.29 o 
 -13   2  13        0.33       -0.70      4.78 o 
 -12   2  13      204.66      204.65     11.91 o 
 -11   2  13        0.85       -3.07      3.07 o 
 -10   2  13       69.93       66.53      4.14 o 
  -9   2  13      451.88      467.61      8.79 o 
  -8   2  13        2.30       -0.88      2.86 o 
  -7   2  13     1421.24     1439.38      8.81 o 
  -6   2  13        0.09       -0.62      1.14 o 
  -5   2  13      105.28       95.48      2.37 o 
  -4   2  13     1768.75     1877.92      8.58 o 
  -3   2  13      582.47      571.32      7.05 o 
  -2   2  13      511.02      503.16      4.20 o 
  -1   2  13       13.91        3.88      2.88 o 
   0   2  13     1902.58     2113.73     12.54 o 
   1   2  13     1491.93     1614.51      6.13 o 
   2   2  13        1.83       -1.29      1.74 o 
   3   2  13       28.89       32.31      2.23 o 
   4   2  13        4.53       -0.22      1.11 o 
   5   2  13      505.27      579.55      7.41 o 
   6   2  13      239.16      227.14      6.89 o 
   7   2  13       53.98       54.71      5.06 o 
   8   2  13      175.11      190.52      6.22 o 
   9   2  13       46.41       46.08      4.42 o 
  10   2  13        8.37        2.31     10.45 o 
 -13   3  13        0.08       -2.22      3.00 o 
 -12   3  13       94.05       95.70      4.09 o 
 -11   3  13       21.47       16.22      3.02 o 
 -10   3  13        1.47        0.42      2.03 o 
  -9   3  13      191.73      226.32      3.85 o 
  -8   3  13        0.00       -1.50      1.50 o 
  -7   3  13      409.82      386.18      6.32 o 
  -6   3  13      214.26      209.84      3.14 o 
  -5   3  13     1429.31     1473.74      6.57 o 
  -4   3  13      288.96      298.62      4.10 o 
  -3   3  13      730.78      681.01      4.24 o 
  -2   3  13     3159.12     3532.32     13.06 o 
  -1   3  13     1604.34     1728.43     19.55 o 
   0   3  13     1054.65     1078.86      7.76 o 
   1   3  13      100.40       97.40      2.38 o 
   2   3  13       23.78       21.57      2.64 o 
   3   3  13     1107.34     1122.43     10.86 o 
   4   3  13      183.52      173.09      3.91 o 
   5   3  13      345.35      400.00      6.51 o 
   6   3  13      120.21      135.65      3.38 o 
   7   3  13        0.27       -1.56      2.77 o 
   8   3  13      124.03      123.30      4.46 o 
   9   3  13        0.38       -2.54     15.35 o 
 -13   4  13        0.01       -1.56      2.41 o 
 -12   4  13       14.43       15.87      4.72 o 
 -11   4  13       50.07       39.52      3.47 o 
 -10   4  13       17.30       26.87      3.18 o 
  -9   4  13       27.97       18.07      2.46 o 
  -8   4  13      131.79      125.65      3.42 o 
  -7   4  13       84.10       93.91      2.47 o 
  -6   4  13        0.07       -0.87      0.87 o 
  -5   4  13      626.30      624.41      4.25 o 
  -4   4  13      452.05      434.97      4.45 o 
  -3   4  13        7.13       -0.05      2.59 o 
  -2   4  13      581.83      583.25      5.67 o 
  -1   4  13      742.30      760.16     14.66 o 
   0   4  13       88.87      100.90      2.53 o 
   1   4  13      778.69      755.94      6.39 o 
   2   4  13       44.15       29.59      2.23 o 
   3   4  13      170.51      163.57      3.18 o 
   4   4  13      394.50      368.33      8.68 o 
   5   4  13      236.84      223.26      5.19 o 
   6   4  13       98.42       95.83      4.25 o 
   7   4  13      137.70      121.55      5.77 o 
   8   4  13      102.01      110.10      5.17 o 
   9   4  13      110.12      138.31      8.28 o 
 -12   5  13       18.12       18.97      4.72 o 
 -11   5  13        9.92       13.31      3.79 o 
 -10   5  13       57.88       41.70      4.97 o 
  -9   5  13       27.96       39.87      3.39 o 
  -8   5  13      183.78      181.16      3.74 o 
  -7   5  13        8.21       12.82      2.17 o 
  -6   5  13      109.09      101.40      2.86 o 
  -5   5  13        4.52       -0.35      1.31 o 
  -4   5  13        7.78        1.64      6.23 o 
  -3   5  13      701.03      671.06      5.71 o 
  -2   5  13      281.69      292.89      3.52 o 
  -1   5  13      634.78      613.24      6.74 o 
   0   5  13       73.92       68.73      2.27 o 
   1   5  13       83.10       77.41      2.27 o 
   2   5  13       60.12       39.36      3.02 o 
   3   5  13        2.50       -1.38      1.38 o 
   4   5  13      154.70      171.88      6.85 o 
   5   5  13      351.76      353.42     11.09 o 
   6   5  13        2.66        1.24      5.06 o 
   7   5  13       68.93       67.98      4.20 o 
   8   5  13        3.27       -0.61      1.67 o 
   9   5  13       12.38        8.35      5.93 o 
 -12   6  13       44.94       54.71      5.25 o 
 -11   6  13        2.84       -1.52      1.52 o 
 -10   6  13       26.86       20.47      3.68 o 
  -9   6  13      165.58      186.39      4.16 o 
  -8   6  13      140.68      137.43      3.24 o 
  -7   6  13      258.10      263.84      3.42 o 
  -6   6  13      292.82      322.60      4.33 o 
  -5   6  13        1.96       -0.87      0.87 o 
  -4   6  13      295.80      279.28      4.70 o 
  -3   6  13      131.88      126.00      6.03 o 
  -2   6  13       32.74       35.46      4.39 o 
  -1   6  13      385.34      372.37      4.43 o 
   0   6  13      166.05      156.40      3.08 o 
   1   6  13        2.19       -1.35      1.35 o 
   2   6  13      292.37      316.73      4.47 o 
   3   6  13        2.24       -0.02      0.65 o 
   4   6  13        1.38       -1.80      1.80 o 
   5   6  13       15.61       15.02      4.09 o 
   6   6  13       48.40       42.49      4.31 o 
   7   6  13       83.87       82.51      4.91 o 
   8   6  13       31.89       24.68      4.59 o 
 -11   7  13       72.91       84.66      4.69 o 
 -10   7  13       92.96       97.55      4.44 o 
  -9   7  13      177.24      182.57      7.48 o 
  -8   7  13      149.21      147.90      7.21 o 
  -7   7  13      149.19      142.24      4.01 o 
  -6   7  13        8.07        6.71      3.14 o 
  -5   7  13      434.94      419.27      4.92 o 
  -4   7  13       47.34       57.61      3.35 o 
  -3   7  13      426.75      460.99      7.90 o 
  -2   7  13      345.62      346.66      5.31 o 
  -1   7  13       52.82       63.65      4.58 o 
   0   7  13      387.19      363.31      8.25 o 
   1   7  13       32.71       20.01      4.25 o 
   2   7  13      299.20      313.80      7.57 o 
   3   7  13       64.59       61.66      3.69 o 
   4   7  13       25.26       25.01      3.68 o 
   5   7  13        0.79       -2.27      2.27 o 
   6   7  13       19.94        5.02      3.64 o 
   7   7  13       75.03       78.43      5.20 o 
 -10   8  13       43.46       48.87      5.33 o 
  -9   8  13       17.13       20.62      5.04 o 
  -8   8  13      117.09      128.70      6.45 o 
  -7   8  13       68.14       66.20      3.82 o 
  -6   8  13        1.47       -2.33      2.33 o 
  -5   8  13      178.23      167.70      4.12 o 
  -4   8  13       17.78       14.02      4.06 o 
  -3   8  13       80.11       76.26      3.73 o 
  -2   8  13       37.17       27.28      3.32 o 
  -1   8  13      103.85      118.53      6.27 o 
   0   8  13      345.06      359.90     10.24 o 
   1   8  13      180.09      176.72      4.99 o 
   2   8  13       10.99        5.82      3.40 o 
   3   8  13       53.17       48.17      4.32 o 
   4   8  13       33.38       23.99      3.42 o 
   5   8  13        4.88        1.90      3.77 o 
   6   8  13       19.77       15.61      6.47 o 
   7   8  13        3.35        1.35      9.49 o 
  -9   9  13       16.23       20.22      8.50 o 
  -8   9  13        2.34       -1.84      3.13 o 
  -7   9  13       11.04       13.93      6.37 o 
  -6   9  13      138.16      146.30      7.37 o 
  -5   9  13        0.08       -2.87      2.87 o 
  -4   9  13       21.96       23.01      4.40 o 
  -3   9  13      142.27      153.78      5.25 o 
  -2   9  13       18.58       15.10      4.71 o 
  -1   9  13        0.04       -0.64      5.15 o 
   0   9  13       26.29       23.13      3.37 o 
   1   9  13       17.31       18.13      3.28 o 
   2   9  13      169.55      174.63      5.48 o 
   3   9  13        6.58       -1.81      1.81 o 
   4   9  13      137.77      128.98      3.88 o 
   5   9  13      155.69      193.28      6.15 o 
  -8  10  13       24.35       24.59      8.53 o 
  -6  10  13       55.30       40.34      6.94 o 
  -5  10  13       11.83        3.35      3.26 o 
  -4  10  13       86.30       99.98      5.12 o 
  -3  10  13        2.69       -3.94      3.94 o 
  -2  10  13       20.43       17.58      5.09 o 
  -1  10  13      203.19      222.54      5.68 o 
   0  10  13       80.57       76.67      5.04 o 
   1  10  13        3.20        0.96      3.90 o 
   2  10  13      162.72      177.51      5.24 o 
   3  10  13       32.61       31.08      3.99 o 
   4  10  13       28.83       32.20      5.18 o 
  -4  11  13        4.44       -3.76      3.76 o 
  -3  11  13       83.05       86.83      5.42 o 
  -2  11  13       17.09       13.78      7.66 o 
  -1  11  13        0.99       -2.93      8.08 o 
   0  11  13      115.74      111.05      5.42 o 
   2  11  13       97.27       97.87      8.73 o 
 -13   0  14       60.71      107.04      8.11 o 
 -12   0  14        0.15        1.19      2.92 o 
 -11   0  14      151.49      171.33      5.19 o 
 -10   0  14     1027.39     1159.93     19.90 o 
  -9   0  14      269.26      286.18      4.65 o 
  -8   0  14       24.24        9.64      3.36 o 
  -7   0  14      564.66      588.68      4.93 o 
  -6   0  14      273.60      297.46      5.03 o 
  -5   0  14     6658.66     7389.42     96.70 o 
  -4   0  14        2.38        4.54      3.70 o 
  -3   0  14      633.41      646.59      8.06 o 
  -2   0  14     2024.09     2061.45     12.92 o 
  -1   0  14      118.72      104.93      8.01 o 
   0   0  14      142.70      157.16      6.06 o 
   1   0  14      119.05      116.85      2.33 o 
   2   0  14      145.15      157.42      3.13 o 
   3   0  14      976.07      945.05     10.48 o 
   4   0  14      292.85      275.22      8.47 o 
   5   0  14      297.71      376.95      9.42 o 
   6   0  14      108.56      107.42      7.23 o 
   7   0  14        0.30       -1.91      2.86 o 
   8   0  14       12.05        2.24      6.87 o 
   9   0  14       10.82       -0.36      0.36 o 
 -13   1  14       33.16       34.33      4.51 o 
 -12   1  14      259.54      269.52     16.72 o 
 -11   1  14       50.70       35.63      3.53 o 
 -10   1  14      107.28      102.30      3.52 o 
  -9   1  14        4.17        0.75      3.02 o 
  -8   1  14      235.27      242.65      5.76 o 
  -7   1  14     1539.23     1590.69     15.55 o 
  -6   1  14       96.42       99.90      2.80 o 
  -5   1  14      449.20      520.56      5.21 o 
  -4   1  14     1783.96     1759.36      7.81 o 
  -3   1  14      670.11      606.57      6.79 o 
  -2   1  14       52.54       61.12      3.89 o 
  -1   1  14      425.55      419.53      4.67 o 
   0   1  14      293.99      281.90      3.10 o 
   1   1  14      360.27      319.81      3.24 o 
   2   1  14        5.01       -2.31      2.31 o 
   3   1  14      283.53      323.60      3.08 o 
   4   1  14       22.06       27.32      4.34 o 
   5   1  14      635.96      685.85      7.90 o 
   6   1  14        3.23       -0.88      1.16 o 
   7   1  14       46.78       33.57      5.55 o 
   8   1  14        5.64       -1.26      1.26 o 
   9   1  14       29.22       19.10      5.33 o 
 -13   2  14        0.00       -4.09      4.09 o 
 -12   2  14       34.87       43.93      5.29 o 
 -11   2  14        0.10        0.31      5.88 o 
 -10   2  14      172.76      183.32      4.85 o 
  -9   2  14      335.60      332.54      4.46 o 
  -8   2  14      384.32      392.76      8.41 o 
  -7   2  14       59.07       67.37      2.39 o 
  -6   2  14       38.23       33.13      2.15 o 
  -5   2  14      119.55      100.21      4.22 o 
  -4   2  14        5.61       -0.20      1.58 o 
  -3   2  14     1446.42     1419.45     28.24 o 
  -2   2  14      606.33      580.41      5.91 o 
  -1   2  14      512.56      517.99      4.31 o 
   0   2  14     1671.61     1891.22     12.12 o 
   1   2  14       41.11       45.50      4.03 o 
   2   2  14      233.44      238.75      3.38 o 
   3   2  14      103.88       99.30      2.45 o 
   4   2  14       40.97       48.34      4.24 o 
   5   2  14      154.61      178.41      4.14 o 
   6   2  14       44.44       32.97      4.63 o 
   7   2  14        1.77       -2.51      2.51 o 
   8   2  14        6.12       -2.81      2.81 o 
   9   2  14        0.06       -2.97      2.97 o 
 -13   3  14        0.00       -4.68      4.68 o 
 -12   3  14        1.03       -2.40      2.40 o 
 -11   3  14      101.87      103.75      4.92 o 
 -10   3  14      212.40      235.84      3.70 o 
  -9   3  14       27.49       20.92      2.68 o 
  -8   3  14       98.30       84.85      3.42 o 
  -7   3  14      357.30      366.87      5.00 o 
  -6   3  14      563.08      535.45      4.76 o 
  -5   3  14      564.32      580.99      4.60 o 
  -4   3  14        0.86       -0.83      0.83 o 
  -3   3  14      269.29      264.95      5.45 o 
  -2   3  14      400.21      496.32      4.78 o 
  -1   3  14      137.16      148.01      6.45 o 
   0   3  14       34.53       47.37      2.79 o 
   1   3  14      280.87      293.92      4.20 o 
   2   3  14      430.19      460.49     12.71 o 
   3   3  14       42.23       47.63      3.99 o 
   4   3  14      174.90      166.78      3.91 o 
   5   3  14        1.27       -2.60      2.60 o 
   6   3  14       74.78       76.69      3.64 o 
   7   3  14       43.74       35.34      3.92 o 
   8   3  14       39.95       31.41      5.97 o 
   9   3  14        0.94       -0.64     12.51 o 
 -13   4  14       52.15       50.88      5.21 o 
 -12   4  14        1.65       -2.99      2.99 o 
 -11   4  14       20.56       20.70      3.73 o 
 -10   4  14      268.82      273.64      4.57 o 
  -9   4  14       18.86        3.60      3.45 o 
  -8   4  14      234.51      230.16      3.30 o 
  -7   4  14      184.93      184.96      3.44 o 
  -6   4  14        0.48       -1.91      1.91 o 
  -5   4  14     1090.19     1067.83     12.48 o 
  -4   4  14       76.48       68.00      3.81 o 
  -3   4  14       10.35       18.29      2.61 o 
  -2   4  14      179.09      178.17      3.56 o 
  -1   4  14      724.91      768.79      8.18 o 
   0   4  14       96.35      114.12      3.28 o 
   1   4  14      161.16      146.36      2.83 o 
   2   4  14      161.22      136.77      2.88 o 
   3   4  14      131.70      124.40      3.14 o 
   4   4  14      189.40      200.29      4.56 o 
   5   4  14        5.98       -1.21      1.21 o 
   6   4  14       33.48       24.82      5.71 o 
   7   4  14        4.30       -2.36      2.36 o 
   8   4  14       21.31       16.08      5.21 o 
   9   4  14        0.62        0.09      0.26 o 
 -12   5  14       70.51       76.97      5.59 o 
 -11   5  14        1.25       -2.10      2.32 o 
 -10   5  14        4.30       -0.77      3.97 o 
  -9   5  14      186.00      198.64      4.19 o 
  -8   5  14       51.24       65.19      4.14 o 
  -7   5  14      770.79      737.66     15.40 o 
  -6   5  14        0.20       -2.82      2.82 o 
  -5   5  14      252.77      231.22      4.87 o 
  -4   5  14     1064.22     1132.01     11.86 o 
  -3   5  14      281.25      295.58      6.82 o 
  -2   5  14      137.58      128.09      2.99 o 
  -1   5  14        0.22       -1.67      1.67 o 
   0   5  14      831.94      836.85     10.03 o 
   1   5  14      157.73      132.38      3.20 o 
   2   5  14      160.76      145.73      3.81 o 
   3   5  14       97.91      103.21      2.97 o 
   4   5  14        0.19       -0.72      4.62 o 
   5   5  14      197.95      190.08      5.15 o 
   6   5  14       20.04        8.81      4.73 o 
   7   5  14        7.69       -2.14      2.14 o 
   8   5  14       27.26       23.86      6.17 o 
 -12   6  14       15.64       16.65      7.40 o 
 -10   6  14       16.37       13.77      4.38 o 
  -9   6  14      204.78      198.99      6.20 o 
  -8   6  14       76.60       82.28      2.66 o 
  -7   6  14      175.99      168.41      6.03 o 
  -6   6  14       71.38       65.07      4.13 o 
  -5   6  14      238.92      223.92      6.04 o 
  -4   6  14      148.36      117.81      4.03 o 
  -3   6  14      536.61      504.93     19.61 o 
  -2   6  14     1400.90     1520.18     12.79 o 
  -1   6  14      130.80      134.39      5.18 o 
   0   6  14      172.23      165.09      3.75 o 
   1   6  14        0.53       -1.09      1.09 o 
   2   6  14      129.28      115.37      3.13 o 
   3   6  14      299.54      303.86      6.40 o 
   4   6  14        3.64       -0.77      2.59 o 
   5   6  14       24.37       17.08      3.77 o 
   6   6  14        1.41       -2.38      2.38 o 
   7   6  14        0.83       -5.33      6.11 o 
 -11   7  14       52.18       51.31      4.53 o 
 -10   7  14        5.29        9.60      4.04 o 
  -9   7  14       28.38       47.58      8.77 o 
  -8   7  14        0.16        1.36      5.81 o 
  -7   7  14       92.10       87.61      3.57 o 
  -6   7  14      225.15      227.35      6.43 o 
  -5   7  14      199.59      174.97      6.06 o 
  -4   7  14       59.37       43.94      3.59 o 
  -3   7  14       63.50       62.59      5.16 o 
  -2   7  14       75.69       91.68      4.56 o 
  -1   7  14      517.07      539.30      7.77 o 
   0   7  14       14.15       14.06      3.00 o 
   1   7  14       81.76       69.54      5.22 o 
   2   7  14      227.08      255.51      4.52 o 
   3   7  14       10.86        4.69      3.57 o 
   4   7  14      171.38      153.65      6.57 o 
   5   7  14        8.06       -1.29      6.22 o 
   6   7  14       17.03        0.18      2.86 o 
   7   7  14       20.12        4.57     38.51 o 
 -10   8  14        8.24       14.20      5.76 o 
  -9   8  14       69.25       81.92      7.47 o 
  -8   8  14      173.65      218.60     14.17 o 
  -7   8  14      137.64      165.09     12.92 o 
  -6   8  14       30.71       25.84      3.57 o 
  -5   8  14       11.85        9.26      4.03 o 
  -4   8  14      107.35      111.77      3.88 o 
  -3   8  14      175.49      179.12      4.44 o 
  -2   8  14       78.74       80.74      3.97 o 
  -1   8  14      214.04      231.28     10.41 o 
   0   8  14      325.22      359.46      9.99 o 
   1   8  14      100.73      112.41      4.19 o 
   2   8  14        7.07       -1.30      1.30 o 
   3   8  14        0.07       -2.94      2.94 o 
   4   8  14      105.71      102.97      4.90 o 
   5   8  14        4.62        4.26      8.29 o 
  -8   9  14        0.07       -1.01      1.46 o 
  -7   9  14       32.19       34.94      4.94 o 
  -6   9  14       52.96       49.78      5.50 o 
  -5   9  14       20.04       17.44      3.87 o 
  -4   9  14       70.99       57.89      4.41 o 
  -3   9  14       68.32       62.76      7.72 o 
  -2   9  14       83.70       70.30      5.08 o 
  -1   9  14       30.78       29.43      5.48 o 
   0   9  14       75.24       80.18      7.05 o 
   1   9  14        0.88       -1.23      1.23 o 
   2   9  14       69.36       60.45      3.66 o 
   3   9  14        8.43       -0.87      0.87 o 
   4   9  14        0.66       -4.16      6.88 o 
   5   9  14        5.09        0.23      2.34 o 
  -7  10  14       18.81       -1.27      1.27 o 
  -6  10  14        1.22       -3.50      3.50 o 
  -5  10  14       50.86       40.99      7.53 o 
  -4  10  14        0.05       -4.26      4.26 o 
  -3  10  14        1.62       -2.43      2.43 o 
  -2  10  14       21.13        4.58      3.98 o 
  -1  10  14       12.69       12.36      7.86 o 
   0  10  14       42.11       29.76      9.62 o 
   1  10  14        2.24       -1.97      3.08 o 
   2  10  14       62.32       65.11      5.07 o 
   3  10  14        6.35        7.31      6.43 o 
 -13   1  15        4.12       11.58      4.08 o 
 -12   1  15        4.87        0.53      6.37 o 
 -11   1  15        0.95       -2.59      2.59 o 
 -10   1  15       99.05      102.78      6.17 o 
  -9   1  15       48.83       46.13      4.12 o 
  -8   1  15        4.02        1.90      3.45 o 
  -7   1  15        6.05        2.20      3.02 o 
  -6   1  15       15.40       -1.25      1.92 o 
  -5   1  15      909.03      968.49      7.35 o 
  -4   1  15        6.33        2.55      5.99 o 
  -3   1  15        3.32       -0.65      1.84 o 
  -2   1  15       45.65       35.80      6.55 o 
  -1   1  15       96.33       83.29      3.42 o 
   0   1  15       41.71       44.06      2.19 o 
   1   1  15        0.28       -0.96      0.96 o 
   2   1  15       42.91       29.09      2.26 o 
   3   1  15       93.35       83.54      3.49 o 
   4   1  15       95.69       80.63      3.65 o 
   5   1  15       10.14       13.04      5.21 o 
   6   1  15       14.83        8.15      5.44 o 
   7   1  15        2.02       -2.37      2.37 o 
   8   1  15        1.73       -7.01      7.11 o 
   9   1  15        5.95       -0.64      1.69 o 
 -13   2  15       35.88       28.70      4.86 o 
 -12   2  15      174.60      196.67      5.02 o 
 -11   2  15        7.03       -0.89      1.25 o 
 -10   2  15       76.09       69.98      5.03 o 
  -9   2  15       54.51       48.64      2.90 o 
  -8   2  15      315.96      340.06      4.71 o 
  -7   2  15      365.20      361.61      6.53 o 
  -6   2  15      187.55      173.61      3.14 o 
  -5   2  15      200.39      202.81      4.29 o 
  -4   2  15      338.42      328.86      6.18 o 
  -3   2  15     1928.29     1969.16     10.27 o 
  -2   2  15        0.20       -1.92      2.33 o 
  -1   2  15       76.94       68.71      3.91 o 
   0   2  15      321.26      288.80      7.02 o 
   1   2  15      139.08      147.19      3.17 o 
   2   2  15      189.20      149.54      3.15 o 
   3   2  15       72.85       86.53      3.01 o 
   4   2  15       52.11       51.58      2.84 o 
   5   2  15      108.90      101.63      3.72 o 
   6   2  15        4.87       -2.28      2.28 o 
   7   2  15      159.31      192.01      6.41 o 
   8   2  15       61.89       70.14      4.97 o 
 -13   3  15        6.44        0.32      5.56 o 
 -12   3  15        2.74       -4.21      4.21 o 
 -11   3  15       19.05       28.45      4.06 o 
 -10   3  15      291.00      310.66      4.10 o 
  -9   3  15       28.18       16.76      2.80 o 
  -8   3  15       63.30       53.23      3.26 o 
  -7   3  15      233.07      229.42      6.12 o 
  -6   3  15        0.03        2.74      2.66 o 
  -5   3  15     1387.45     1294.55     10.22 o 
  -4   3  15       14.24        0.34      1.86 o 
  -3   3  15      469.69      517.10      7.79 o 
  -2   3  15     2009.93     2089.19      8.38 o 
  -1   3  15      676.32      671.17      7.91 o 
   0   3  15      221.90      176.48      3.61 o 
   1   3  15       55.33       43.96      3.07 o 
   2   3  15      361.43      375.02      9.34 o 
   3   3  15      115.52      112.54      3.44 o 
   4   3  15       19.87        6.10      3.20 o 
   5   3  15       60.74       67.88      3.81 o 
   6   3  15       54.91       62.61      4.06 o 
   7   3  15        0.04       -6.39      6.39 o 
   8   3  15        0.05       -7.19      7.19 o 
 -12   4  15      157.68      155.14      5.83 o 
 -11   4  15       17.35        6.59      3.67 o 
 -10   4  15        0.50       -1.54      1.54 o 
  -9   4  15        3.75       -0.07      0.17 o 
  -8   4  15        1.50       -0.12      1.45 o 
  -7   4  15      146.22      130.90      5.81 o 
  -6   4  15      336.91      338.48      4.75 o 
  -5   4  15       98.39       98.77      5.78 o 
  -4   4  15      142.68      141.17      6.12 o 
  -3   4  15      544.36      543.20      6.50 o 
  -2   4  15      179.23      151.30      3.71 o 
  -1   4  15       66.35       60.98      3.14 o 
   0   4  15      457.27      470.66      4.67 o 
   1   4  15        0.59       -2.93      2.93 o 
   2   4  15        4.37       -1.45      1.45 o 
   3   4  15       56.57       40.53      3.17 o 
   4   4  15      103.04       89.78      3.47 o 
   5   4  15       23.26       24.99      3.68 o 
   6   4  15       34.06       29.51      3.83 o 
   7   4  15      114.44      117.62      4.60 o 
   8   4  15      128.80      142.94      5.96 o 
 -12   5  15       24.85       24.81      5.30 o 
 -11   5  15        1.58       -2.39      3.94 o 
 -10   5  15        2.00       -3.84      3.84 o 
  -9   5  15      156.61      151.34      3.83 o 
  -8   5  15       76.75       79.72      4.59 o 
  -7   5  15      179.07      180.25      3.80 o 
  -6   5  15       39.06       33.64      3.16 o 
  -5   5  15       20.87       13.89      4.22 o 
  -4   5  15      416.58      425.24      9.33 o 
  -3   5  15       91.68       91.75      5.64 o 
  -2   5  15        6.55       -0.15      3.16 o 
  -1   5  15        0.04       -4.70      4.70 o 
   0   5  15        0.00       -1.42      1.42 o 
   1   5  15      115.70       99.25      2.57 o 
   2   5  15        0.28       -1.46      1.46 o 
   3   5  15       18.08       15.91      3.49 o 
   4   5  15       30.41       30.71      3.39 o 
   5   5  15        1.61       -1.97      1.97 o 
   6   5  15       15.53        0.62      4.32 o 
   7   5  15        3.74        0.03      1.05 o 
 -11   6  15       25.96       16.00      5.31 o 
 -10   6  15        1.48       -3.25      5.00 o 
  -9   6  15       22.05       31.82      7.47 o 
  -8   6  15      219.85      233.77      5.25 o 
  -7   6  15        5.03       -2.07      3.80 o 
  -6   6  15       19.39       15.08      3.40 o 
  -5   6  15      333.71      362.97      4.88 o 
  -4   6  15        0.90       -0.90      0.90 o 
  -3   6  15       33.14       30.75      6.48 o 
  -2   6  15       67.60       87.25      4.88 o 
  -1   6  15       69.07       63.55      3.49 o 
   0   6  15      389.96      396.89      4.51 o 
   1   6  15        2.34       -2.14      2.14 o 
   2   6  15       30.15       28.24      2.88 o 
   3   6  15       68.80       61.71      3.75 o 
   4   6  15       12.27        1.44      3.91 o 
   5   6  15       24.63        1.70      5.79 o 
   6   6  15       22.41        8.43      3.08 o 
   7   6  15        1.64       -3.85      3.85 o 
 -10   7  15      124.02      138.25      8.33 o 
  -9   7  15       63.93       76.64      7.08 o 
  -8   7  15        2.87        2.29      5.01 o 
  -7   7  15        0.03       -0.50      2.46 o 
  -6   7  15       50.25       51.52      3.35 o 
  -5   7  15        0.83       -2.08      2.08 o 
  -4   7  15        3.35       -2.50      2.50 o 
  -3   7  15        3.93       -4.26      4.57 o 
  -2   7  15      100.71       99.65      3.98 o 
  -1   7  15       28.59       26.77      3.46 o 
   0   7  15        3.54       -0.16      1.30 o 
   1   7  15        9.76       11.30      3.17 o 
   2   7  15      154.42      150.17      4.40 o 
   3   7  15        2.58       -1.73      1.73 o 
   4   7  15       47.87       36.43      6.04 o 
   5   7  15        2.13       -5.92      5.92 o 
  -9   8  15       11.37       27.26      7.63 o 
  -8   8  15       71.83       82.64      4.82 o 
  -7   8  15       36.49       33.60      5.21 o 
  -6   8  15       72.38       68.20      3.93 o 
  -5   8  15       11.13       -0.77      3.94 o 
  -4   8  15       18.19       10.37      3.80 o 
  -3   8  15      110.68      104.91      4.28 o 
  -2   8  15       10.63       -0.84      5.97 o 
  -1   8  15       12.58       13.70      4.05 o 
   0   8  15      182.35      175.83      7.52 o 
   1   8  15        8.98        2.79      1.83 o 
   2   8  15       24.41       22.18      4.36 o 
   4   8  15        1.76       -3.63      4.22 o 
   5   8  15        5.09       -3.61      3.61 o 
  -8   9  15        1.96       -3.16      3.16 o 
  -7   9  15       27.69       31.52      5.14 o 
  -6   9  15        1.09       -1.90      1.90 o 
  -5   9  15        0.51       -2.72      2.72 o 
  -4   9  15       52.96       42.03      4.25 o 
  -3   9  15       11.19        5.28      3.86 o 
  -2   9  15        7.12        3.35      2.31 o 
  -1   9  15       18.02        4.43      5.07 o 
   0   9  15        5.57       -0.10      2.35 o 
   1   9  15       20.38        6.92      3.66 o 
   2   9  15        5.35       -1.60      3.06 o 
   3   9  15        0.16       -6.82      6.82 o 
  -6  10  15       95.11      100.55      8.17 o 
  -5  10  15        4.37       -4.37      4.37 o 
  -4  10  15        0.03       -5.63      5.80 o 
  -3  10  15       40.78       26.31      5.44 o 
  -2  10  15       32.65       30.73      5.27 o 
  -1  10  15       37.71       28.89      5.84 o 
 -13   0  16        5.92        5.05      7.52 o 
 -12   0  16       65.60       91.10      7.68 o 
 -11   0  16      655.62      741.61     18.79 o 
 -10   0  16      270.05      301.32      8.74 o 
  -9   0  16        5.93        0.12      0.28 o 
  -8   0  16       10.79       18.32      7.50 o 
  -7   0  16      126.28      118.58      4.83 o 
  -6   0  16     1394.40     1474.52     33.38 o 
  -5   0  16     1364.14     1439.41      8.96 o 
  -4   0  16        1.48        0.56      6.82 o 
  -3   0  16       10.34       11.36      4.40 o 
  -2   0  16        0.16       -2.44      2.44 o 
  -1   0  16        0.02       -2.15      2.15 o 
   0   0  16       42.93       63.12      2.69 o 
   1   0  16       33.16       48.17      2.66 o 
   2   0  16      133.06      154.46      4.82 o 
   3   0  16      148.41      149.83      4.59 o 
   4   0  16       33.78       44.33      4.18 o 
   5   0  16      418.99      509.40     10.91 o 
   6   0  16        1.84        3.13      8.00 o 
   7   0  16       67.26       82.34      8.73 o 
   8   0  16        2.08       -1.76      3.62 o 
 -13   1  16       60.26       60.25      9.92 o 
 -12   1  16       25.16       20.39      4.03 o 
 -11   1  16       17.60        7.99      3.84 o 
 -10   1  16        0.01       -2.50      2.50 o 
  -9   1  16      622.31      681.32     17.31 o 
  -8   1  16      433.50      432.53      4.44 o 
  -7   1  16       70.45       59.00      3.26 o 
  -6   1  16        0.69       -1.02      3.72 o 
  -5   1  16       31.50       29.53      3.16 o 
  -4   1  16      228.16      227.76      4.98 o 
  -3   1  16      560.51      516.19     10.89 o 
  -2   1  16       71.18       60.90      3.18 o 
  -1   1  16       50.60       67.94      2.35 o 
   0   1  16        6.90        1.37      1.95 o 
   1   1  16        3.17       -0.25      1.41 o 
   2   1  16        1.35        0.38      0.20 o 
   3   1  16       18.75        2.82      3.37 o 
   4   1  16       69.25       77.79      3.53 o 
   5   1  16        0.95        2.35      7.11 o 
   6   1  16      126.46      150.96      6.02 o 
   7   1  16       85.57       99.41      6.48 o 
   8   1  16        0.16       -6.07      6.07 o 
 -13   2  16       10.50       22.99      6.12 o 
 -12   2  16        2.94       -1.01      3.44 o 
 -11   2  16       38.25       33.87      2.79 o 
 -10   2  16       74.11       69.62      3.67 o 
  -9   2  16       35.87       33.69      2.91 o 
  -8   2  16        1.03        2.02      4.99 o 
  -7   2  16      291.31      289.22      3.80 o 
  -6   2  16       17.02        1.75      0.93 o 
  -5   2  16      523.62      522.45      5.11 o 
  -4   2  16      370.04      355.87      4.53 o 
  -3   2  16        6.88        9.87      2.76 o 
  -2   2  16       33.66       14.12      2.76 o 
  -1   2  16      119.59      117.40      2.58 o 
   0   2  16      104.78      115.33      2.66 o 
   1   2  16       99.32      106.06      3.12 o 
   2   2  16      189.37      215.28      3.35 o 
   3   2  16       85.36       85.53      2.97 o 
   4   2  16       39.82       38.89      3.45 o 
   5   2  16       29.46       26.79      5.37 o 
   6   2  16        9.64        8.34      5.79 o 
   7   2  16        2.84        8.49      6.65 o 
   8   2  16        6.43        5.62      8.28 o 
 -12   3  16        1.81       -1.48      1.48 o 
 -11   3  16        0.65        6.68      3.19 o 
 -10   3  16        4.84        0.81      2.76 o 
  -9   3  16       11.94        4.28      3.32 o 
  -8   3  16       72.76       68.96      3.39 o 
  -7   3  16       12.61        8.72      3.66 o 
  -6   3  16       28.51       26.93      2.71 o 
  -5   3  16      203.25      194.21      3.96 o 
  -4   3  16        0.40       -1.47      1.47 o 
  -3   3  16        0.17       -0.22      3.42 o 
  -2   3  16        0.33        2.81      3.54 o 
  -1   3  16       83.60       85.97      2.84 o 
   0   3  16       80.72       82.78      3.13 o 
   1   3  16       97.68       81.18      3.22 o 
   2   3  16       24.88       24.78      3.40 o 
   3   3  16      124.35      128.45      3.86 o 
   4   3  16        1.50       -1.69      1.69 o 
   5   3  16       98.35       99.38      4.12 o 
   6   3  16      116.34      129.38      5.96 o 
   7   3  16        4.64        2.92      5.57 o 
 -12   4  16        1.33        0.68      3.75 o 
 -11   4  16       13.90       10.66      4.02 o 
 -10   4  16       76.86       79.01      4.47 o 
  -9   4  16        0.26       -4.06      4.06 o 
  -8   4  16        5.46       -1.17      1.59 o 
  -7   4  16      210.09      210.08      4.18 o 
  -6   4  16      433.38      467.43      6.32 o 
  -5   4  16      181.35      171.92      5.90 o 
  -4   4  16       49.03       42.93      3.13 o 
  -3   4  16       37.43       30.99      2.58 o 
  -2   4  16        0.98       -1.05      1.05 o 
  -1   4  16       20.09       12.98      3.55 o 
   0   4  16       32.13       40.57      3.16 o 
   1   4  16       10.13        0.12      0.88 o 
   2   4  16      210.14      209.33      5.30 o 
   3   4  16       56.81       46.97      8.21 o 
   4   4  16        0.03       -2.48      2.48 o 
   5   4  16      241.78      256.39      5.73 o 
   6   4  16        0.71       -1.43      1.43 o 
   7   4  16        1.76       -0.96     11.48 o 
 -11   5  16        0.61       -1.27      1.88 o 
 -10   5  16        0.05       -4.91      5.07 o 
  -9   5  16        5.85        0.32      0.33 o 
  -8   5  16      228.03      245.62      5.30 o 
  -7   5  16       89.74       79.26      4.89 o 
  -6   5  16       10.62        7.61      3.17 o 
  -5   5  16      226.90      242.72      5.26 o 
  -4   5  16       10.97        9.36      3.72 o 
  -3   5  16      105.09       99.67      3.60 o 
  -2   5  16       33.30       11.36      3.76 o 
  -1   5  16      124.17      128.61      5.28 o 
   0   5  16      415.31      419.76      8.76 o 
   1   5  16        7.34       -1.40      1.40 o 
   2   5  16       81.26       86.76      5.30 o 
   3   5  16      152.56      155.98      4.11 o 
   4   5  16       76.39       67.82      4.17 o 
   5   5  16        0.39       -3.30      3.93 o 
   6   5  16       25.94       22.80      4.71 o 
 -11   6  16       39.67       53.45      5.78 o 
 -10   6  16       14.68        7.63      7.80 o 
  -9   6  16        7.37        0.31      0.80 o 
  -8   6  16       29.49       33.28      4.51 o 
  -7   6  16        0.82       -0.94      0.94 o 
  -6   6  16       20.49       19.45      3.44 o 
  -5   6  16       78.39       73.74      5.07 o 
  -4   6  16      154.43      157.11      3.51 o 
  -3   6  16      295.52      303.26     15.19 o 
  -2   6  16      415.39      422.52      6.33 o 
  -1   6  16       12.56        8.41      3.39 o 
   0   6  16        6.50        0.69      3.10 o 
   1   6  16        6.44        0.43      2.91 o 
   2   6  16      263.37      265.94      4.45 o 
   3   6  16       39.63       44.98      3.93 o 
   4   6  16      233.30      254.83      6.38 o 
   5   6  16      127.50      157.17      6.45 o 
   6   6  16        8.53       -1.41      2.10 o 
 -10   7  16        7.96        9.34      8.25 o 
  -9   7  16       14.77       14.03      7.41 o 
  -8   7  16        0.84        5.03      7.63 o 
  -7   7  16       82.27       80.00      3.84 o 
  -6   7  16      198.25      211.75      4.46 o 
  -5   7  16        0.07       -2.36      2.36 o 
  -4   7  16       23.80       16.34      3.10 o 
  -3   7  16       13.07        4.14      4.15 o 
  -2   7  16       33.25       23.02      3.48 o 
  -1   7  16       45.36       46.55      4.53 o 
   0   7  16      209.08      212.41      5.83 o 
   1   7  16      143.13      161.64      4.31 o 
   2   7  16      131.23      133.64      3.81 o 
   3   7  16       11.37        3.57      2.70 o 
   4   7  16        2.19       -2.83      2.83 o 
   5   7  16       10.89       -1.32      1.32 o 
  -8   8  16        5.40       11.91      6.71 o 
  -7   8  16       48.10       36.59      5.38 o 
  -6   8  16        0.39       -2.30      2.30 o 
  -5   8  16       77.47       80.22      4.56 o 
  -4   8  16      169.85      159.23      4.58 o 
  -3   8  16        6.29       -0.45      2.47 o 
  -2   8  16       50.68       54.35      4.64 o 
  -1   8  16      216.53      243.38      4.97 o 
   0   8  16        3.86        0.43      5.07 o 
   1   8  16        2.88       -2.98      2.98 o 
   2   8  16        0.09       -2.80     10.52 o 
   3   8  16      123.34      130.57      5.07 o 
   4   8  16       77.12       71.68      6.31 o 
  -7   9  16       47.97       39.90      8.93 o 
  -6   9  16        0.03       -2.30      3.44 o 
  -5   9  16       18.71        8.53      4.51 o 
  -4   9  16        8.64        0.44      1.84 o 
  -3   9  16        0.23       -2.92      2.92 o 
  -2   9  16       29.23       27.81      4.42 o 
  -1   9  16        0.29       -3.39      3.87 o 
   0   9  16        0.27        0.18      8.26 o 
   1   9  16       67.34       66.23      7.74 o 
   2   9  16        0.70       -5.84     15.22 o 
 -12   1  17       11.20       -0.03      1.51 o 
 -11   1  17       68.59       68.13      4.41 o 
 -10   1  17        0.29       -2.38      2.85 o 
  -9   1  17       19.73       33.06      2.88 o 
  -8   1  17      139.10      145.11      5.76 o 
  -7   1  17       15.14        6.94      2.87 o 
  -6   1  17      143.56      139.67      3.98 o 
  -5   1  17        4.67       -0.06      1.14 o 
  -4   1  17       92.69       85.19      3.26 o 
  -3   1  17       30.37       27.98      2.92 o 
  -2   1  17       22.30       14.93      2.79 o 
  -1   1  17      235.46      241.81      4.39 o 
   0   1  17       38.21       45.55      2.53 o 
   1   1  17        4.89        7.69      2.36 o 
   2   1  17        8.73        0.45      2.03 o 
   3   1  17       13.94       12.14      2.96 o 
   4   1  17      108.51      142.25      5.20 o 
   5   1  17       89.12      116.76      6.22 o 
   6   1  17       16.72       36.33      7.68 o 
   7   1  17       22.90       38.49      7.15 o 
 -12   2  17        1.65       -0.68      6.72 o 
 -11   2  17        4.69        0.81      2.57 o 
 -10   2  17       34.74       29.50      4.96 o 
  -9   2  17      119.33      114.51      4.60 o 
  -8   2  17      108.23       95.11      3.52 o 
  -7   2  17        0.04       -2.65      2.65 o 
  -6   2  17       75.55       72.93      3.54 o 
  -5   2  17      145.37      143.08      3.64 o 
  -4   2  17       22.84       19.62      3.17 o 
  -3   2  17       24.02       33.76      3.06 o 
  -2   2  17        5.38        0.75      4.33 o 
  -1   2  17      352.00      407.17      8.54 o 
   0   2  17        6.95        2.80      2.73 o 
   1   2  17        8.30       -0.39      2.17 o 
   2   2  17      199.78      240.50      3.65 o 
   3   2  17       61.29       51.63      3.20 o 
   4   2  17      100.28      107.30      6.13 o 
   5   2  17       17.30       14.60      6.51 o 
   6   2  17       98.51      133.68      6.53 o 
   7   2  17      166.90      208.69     14.23 o 
 -12   3  17       26.24       41.11      4.78 o 
 -11   3  17      245.26      286.51      5.74 o 
 -10   3  17       17.01        1.54      6.61 o 
  -9   3  17       17.64        1.04      4.47 o 
  -8   3  17       51.36       46.09      5.20 o 
  -7   3  17        3.60       -3.68      3.68 o 
  -6   3  17        0.68       -4.60      4.60 o 
  -5   3  17       20.70       12.55      3.17 o 
  -4   3  17       52.15       63.19      3.76 o 
  -3   3  17      598.16      645.94      5.54 o 
  -2   3  17      115.94      112.59      2.96 o 
  -1   3  17        0.19       -0.53      2.37 o 
   0   3  17      110.33      127.73      3.09 o 
   1   3  17       16.24       14.80      2.99 o 
   2   3  17       17.82       13.12      3.01 o 
   3   3  17       17.02       13.01      4.97 o 
   4   3  17      141.07      153.55      8.40 o 
   5   3  17       46.78       67.74      8.44 o 
   6   3  17       19.35       29.38      5.95 o 
 -11   4  17       22.43       20.85      5.60 o 
 -10   4  17        8.27       -2.29      3.02 o 
  -9   4  17        4.04        0.26      0.63 o 
  -7   4  17       96.60       92.91      4.39 o 
  -6   4  17       76.18       72.92      5.74 o 
  -5   4  17       35.78       28.91      3.32 o 
  -4   4  17       56.94       52.69      3.25 o 
  -3   4  17       30.24       27.03      3.55 o 
  -2   4  17       46.14       37.43      2.89 o 
  -1   4  17      467.34      522.37      5.34 o 
   0   4  17       93.67      106.26      3.67 o 
   1   4  17       14.16       -1.00      2.02 o 
   2   4  17        1.10       -2.48      2.48 o 
   3   4  17        4.84        0.16      0.75 o 
   4   4  17       13.71       16.90      4.15 o 
   5   4  17       21.59       23.85      4.15 o 
   6   4  17       32.60       16.81      5.76 o 
 -11   5  17       12.38        5.22      6.18 o 
 -10   5  17       30.47       21.29      8.73 o 
  -8   5  17        8.22       -1.63      1.63 o 
  -7   5  17        0.02       -1.73      2.53 o 
  -6   5  17       45.17       39.53      3.61 o 
  -5   5  17      101.37       96.51      4.54 o 
  -4   5  17      108.13      101.42      4.77 o 
  -3   5  17       97.48       95.51      3.47 o 
  -2   5  17       39.06       32.75      3.62 o 
  -1   5  17        1.56        0.42      2.05 o 
   0   5  17       17.23       11.36      3.02 o 
   1   5  17       41.20       32.37      3.30 o 
   2   5  17       11.85       14.75      3.52 o 
   3   5  17       46.23       51.85      4.02 o 
   4   5  17        5.32       -0.43      3.66 o 
   5   5  17       25.01       14.66      6.87 o 
   6   5  17        3.46        2.46      7.26 o 
 -10   6  17        1.52       -2.80      5.38 o 
  -9   6  17       15.40        8.55      8.01 o 
  -8   6  17        3.41        0.78      1.87 o 
  -7   6  17       26.87       18.64      3.87 o 
  -6   6  17        8.03       -1.58      1.58 o 
  -5   6  17        4.08       -0.16      0.44 o 
  -4   6  17       58.71       54.53      4.58 o 
  -3   6  17       34.01       33.51      3.67 o 
  -2   6  17       44.08       49.54      4.54 o 
  -1   6  17       15.09        0.53      2.33 o 
   0   6  17        2.20       -2.46      2.46 o 
   1   6  17        1.74       -0.02      3.03 o 
   2   6  17      116.68      130.64      3.74 o 
   3   6  17       20.60       16.62      4.42 o 
   4   6  17        9.67        9.10      4.48 o 
   5   6  17        6.79        7.36      5.63 o 
  -9   7  17       11.38        6.74      8.88 o 
  -8   7  17        6.34        5.94      8.93 o 
  -7   7  17       35.17       41.73      4.20 o 
  -6   7  17        6.97        5.24      4.27 o 
  -5   7  17       19.68       18.60      4.13 o 
  -4   7  17       35.21       16.62      3.20 o 
  -3   7  17        2.38       -1.78     10.32 o 
  -2   7  17      116.33      111.83      6.41 o 
  -1   7  17       33.81       26.37      5.06 o 
   0   7  17      160.12      193.34      4.60 o 
   1   7  17       76.23       78.62      3.88 o 
   2   7  17        3.39        1.35      3.68 o 
   3   7  17       13.96        9.94      4.66 o 
   4   7  17       99.39      102.77      5.90 o 
  -7   8  17       54.79       52.37      8.90 o 
  -6   8  17       22.72       19.50      4.41 o 
  -5   8  17        0.36        7.75      4.28 o 
  -4   8  17        0.13       -0.11      2.11 o 
  -3   8  17       19.97       15.00      5.41 o 
  -2   8  17        8.70        1.81      1.76 o 
  -1   8  17       58.68       62.75      4.54 o 
   0   8  17       26.63       30.63      4.30 o 
   1   8  17       42.44       40.45      3.49 o 
   2   8  17       85.44       82.08     12.00 o 
  -5   9  17       57.57       65.54      5.51 o 
  -4   9  17       33.97       41.54      5.97 o 
  -3   9  17        6.24        7.85      7.12 o 
  -2   9  17       56.22       74.14      8.70 o 
  -1   9  17       38.49       32.75      9.39 o 
 -12   0  18       16.03       17.32      7.00 o 
 -11   0  18      130.02      164.07     10.52 o 
 -10   0  18       42.56       33.67      4.30 o 
  -9   0  18        4.39       -0.18      0.29 o 
  -8   0  18       16.47       15.88      4.59 o 
  -7   0  18      636.77      713.90     46.51 o 
  -6   0  18      125.61      113.36      5.04 o 
  -5   0  18       25.68       31.28      8.85 o 
  -4   0  18      305.77      338.29     12.59 o 
  -3   0  18      178.75      167.25      4.98 o 
  -2   0  18        1.17       -1.73      1.73 o 
  -1   0  18       33.93       40.14      3.89 o 
   0   0  18       22.87       11.48      3.72 o 
   1   0  18      138.48      147.07      4.46 o 
   2   0  18        0.06       -2.83      2.83 o 
   3   0  18       54.10       54.00      7.26 o 
   4   0  18      495.34      598.00     52.56 o 
   5   0  18        0.89       19.32      8.80 o 
   6   0  18       52.28       77.53      9.91 o 
 -12   1  18        0.00       -5.75      5.75 o 
 -11   1  18       24.07       16.42      4.22 o 
 -10   1  18        0.03        1.83      5.12 o 
  -9   1  18      121.77      143.78      3.71 o 
  -8   1  18        4.59       -1.70      2.81 o 
  -7   1  18        1.17        1.05      2.45 o 
  -6   1  18      173.16      180.14      4.29 o 
  -5   1  18      111.04      102.51      3.11 o 
  -4   1  18       54.22       40.00      3.26 o 
  -2   1  18       60.70       47.43      3.46 o 
  -1   1  18        7.54        0.63      4.97 o 
   0   1  18       28.15       22.51      2.28 o 
   1   1  18      279.79      299.30      3.79 o 
   2   1  18       18.21       24.44      2.94 o 
   3   1  18      133.86      147.46      3.61 o 
   4   1  18       61.15       83.46      4.62 o 
   5   1  18        2.63        1.34      3.36 o 
   6   1  18      167.21      200.07      7.36 o 
 -11   2  18       18.86       -0.39      1.09 o 
 -10   2  18        1.57       -2.51      2.51 o 
  -9   2  18       49.68       50.62      3.44 o 
  -7   2  18        4.35       -1.62      1.62 o 
  -6   2  18       76.54       82.78      3.85 o 
  -5   2  18       30.60       22.00      3.53 o 
  -4   2  18       60.75       57.40      3.89 o 
  -3   2  18        1.63       -0.61      0.61 o 
  -2   2  18      121.42      125.28      6.16 o 
  -1   2  18      142.53      137.76      3.18 o 
   0   2  18        9.72        7.12      2.70 o 
   1   2  18        9.56        8.56      2.71 o 
   2   2  18       52.43       54.19      3.76 o 
   3   2  18      155.25      162.37      5.34 o 
   4   2  18       45.18       42.68      6.72 o 
   5   2  18       25.98       29.82      6.58 o 
   6   2  18        7.86       19.35     10.52 o 
 -11   3  18        0.17       -0.46      2.97 o 
 -10   3  18       25.38        9.96      3.73 o 
  -9   3  18       96.65       95.84      4.79 o 
  -8   3  18        7.71       -1.34      1.34 o 
  -7   3  18        4.84       -2.19      2.19 o 
  -6   3  18       88.59       87.87      4.03 o 
  -5   3  18       47.87       37.50      4.02 o 
  -4   3  18      181.83      196.66     10.13 o 
  -3   3  18        0.31        5.56      3.31 o 
  -2   3  18       55.03       51.45      3.51 o 
  -1   3  18        4.91       15.21      2.89 o 
   0   3  18      120.59      113.61      3.16 o 
   1   3  18       82.00       73.40      3.17 o 
   2   3  18       30.73       27.73      3.40 o 
   3   3  18       46.81       38.08      5.54 o 
   4   3  18        7.00       15.04      9.38 o 
   5   3  18      141.58      163.66     10.07 o 
 -11   4  18       20.95       15.45      7.48 o 
 -10   4  18       14.18        5.31      3.40 o 
  -9   4  18        9.93       -0.87      1.27 o 
  -8   4  18       69.81       51.24      4.81 o 
  -7   4  18      105.54      106.84      4.92 o 
  -6   4  18       88.74       81.62      4.95 o 
  -5   4  18       46.22       47.31      3.57 o 
  -4   4  18       86.70       91.81      3.84 o 
  -3   4  18        0.31       -2.67      2.67 o 
  -2   4  18       30.50       32.66      3.25 o 
  -1   4  18        7.74        7.40      3.16 o 
   0   4  18        8.65       -1.33      2.65 o 
   1   4  18       80.23      105.98      4.00 o 
   2   4  18        6.78        2.33      5.48 o 
   3   4  18       43.57       33.34      5.29 o 
   4   4  18      256.51      299.07     13.45 o 
   5   4  18       13.77        3.86      7.07 o 
 -10   5  18        4.35       -0.54      2.73 o 
  -9   5  18       39.92       31.54      5.08 o 
  -7   5  18        3.36       -2.46      4.59 o 
  -6   5  18      187.60      219.28      5.56 o 
  -5   5  18        0.20        2.85      5.98 o 
  -4   5  18        0.03       -2.92     14.94 o 
  -3   5  18       86.16      104.79      6.34 o 
  -2   5  18      127.89      123.54      4.22 o 
  -1   5  18      112.66      147.33      3.73 o 
   0   5  18        0.26       -1.63      1.63 o 
   1   5  18       40.29       32.95      3.56 o 
   2   5  18      250.61      271.21      5.02 o 
   3   5  18      130.15      128.59      5.52 o 
   4   5  18       47.91       52.54      4.75 o 
   5   5  18       12.10        5.24      5.53 o 
  -8   6  18       26.00       16.03      8.69 o 
  -7   6  18        2.73        0.01      0.16 o 
  -6   6  18        0.33       -2.29      2.29 o 
  -5   6  18       14.93        4.06      2.63 o 
  -4   6  18      117.32      116.81      5.80 o 
  -3   6  18      215.15      242.64      5.43 o 
  -2   6  18       48.83       48.42      5.33 o 
  -1   6  18       11.56        6.45      6.11 o 
   0   6  18        1.33       -1.41      2.54 o 
   1   6  18      137.11      139.33      4.05 o 
   2   6  18      113.19      115.01      7.22 o 
   3   6  18       69.87       80.20      5.08 o 
   4   6  18      159.25      147.60      6.66 o 
  -7   7  18       49.46       50.94      4.62 o 
  -6   7  18        3.19       -2.06      5.44 o 
  -5   7  18        0.33       -3.19      3.19 o 
  -4   7  18        8.19       -1.48      3.89 o 
  -3   7  18       22.37       17.48      3.70 o 
  -2   7  18       13.03        3.56      8.79 o 
  -1   7  18      111.28      108.45      7.95 o 
   0   7  18      247.11      285.16      6.54 o 
   1   7  18        6.55        5.63      3.84 o 
   2   7  18        1.77        0.36      4.12 o 
   3   7  18        0.07        1.65     20.50 o 
  -6   8  18        6.57        4.77      6.04 o 
  -5   8  18      148.84      172.31      8.99 o 
  -4   8  18        9.44       -3.25      3.35 o 
  -3   8  18        0.33       -1.87      1.87 o 
  -2   8  18       57.37       62.16      6.30 o 
  -1   8  18       49.64       44.39      8.19 o 
   0   8  18       60.22       68.31      8.98 o 
   1   8  18       20.64       18.90      6.27 o 
 -11   1  19        0.47       -1.63      1.63 o 
 -10   1  19       13.03        0.59      3.09 o 
  -9   1  19       27.80       21.64      3.55 o 
  -8   1  19       18.94       15.66      3.60 o 
  -7   1  19       90.57      109.88      3.77 o 
  -6   1  19        5.29        2.19      2.60 o 
  -5   1  19        6.54       -0.14      0.75 o 
  -4   1  19      158.31      166.56      3.62 o 
  -3   1  19       18.48        4.95      1.82 o 
  -2   1  19        0.19       -1.86      1.86 o 
  -1   1  19        3.58       -0.82      0.82 o 
   0   1  19        4.96       -1.27      1.27 o 
   1   1  19       10.64       18.47      3.11 o 
   2   1  19       11.26       12.73      4.77 o 
   3   1  19        2.80       -0.22      4.63 o 
   4   1  19      126.83      139.65      5.23 o 
   5   1  19        0.30       -2.84      3.01 o 
 -11   2  19        7.60       -2.37      4.17 o 
 -10   2  19        3.47       -2.08      2.08 o 
  -9   2  19       37.14       43.02      3.55 o 
  -8   2  19       12.09       -0.16      5.21 o 
  -7   2  19       25.78       20.15      4.04 o 
  -6   2  19      236.62      253.07      5.56 o 
  -5   2  19        0.75        3.33      4.26 o 
  -4   2  19        2.58       -3.52      3.52 o 
  -3   2  19       17.34       12.39      5.16 o 
  -2   2  19      289.16      279.98      5.21 o 
  -1   2  19       30.53       29.08      5.11 o 
   0   2  19        3.89       -0.25      1.09 o 
   1   2  19      279.95      303.98      4.38 o 
   2   2  19       66.44       74.18      6.90 o 
   3   2  19       95.09      105.39      5.39 o 
   4   2  19        1.43       -0.13      2.57 o 
   5   2  19       23.24       25.25     10.77 o 
 -10   3  19       11.27       -1.40      1.92 o 
  -9   3  19       56.16       61.81      4.22 o 
  -8   3  19        7.80        0.00      2.63 o 
  -7   3  19       25.17       19.95      7.75 o 
  -6   3  19       14.76        7.50      3.73 o 
  -5   3  19       36.12       43.97      5.78 o 
  -4   3  19      708.85      745.80      6.37 o 
  -3   3  19      156.16      169.26      5.21 o 
  -2   3  19       27.27       38.22      3.13 o 
  -1   3  19      750.09      822.71     15.95 o 
   0   3  19      103.95      104.13      4.64 o 
   1   3  19      147.72      166.42      6.88 o 
   3   3  19       73.95       73.35     10.21 o 
   4   3  19      161.45      208.92     10.72 o 
 -10   4  19        0.39       -3.26      5.82 o 
  -9   4  19       36.36       32.47      5.47 o 
  -8   4  19        3.37       -5.06      5.06 o 
  -7   4  19       84.25       81.61      7.29 o 
  -6   4  19       65.92       54.77      4.93 o 
  -5   4  19      124.10      137.28      4.57 o 
  -4   4  19        5.48        8.33      4.70 o 
  -3   4  19       23.24       17.25      3.79 o 
  -2   4  19      292.44      292.17      6.79 o 
  -1   4  19      345.40      367.81      5.65 o 
   0   4  19        2.11       -1.01      1.01 o 
   1   4  19      133.44      134.03      5.27 o 
   2   4  19       19.06       10.92      5.93 o 
   3   4  19        5.27        7.67      4.66 o 
   4   4  19       74.97       73.21      5.38 o 
  -9   5  19        3.18        0.28     36.18 o 
  -8   5  19       24.85       16.48      5.08 o 
  -7   5  19       24.67       32.45      4.00 o 
  -6   5  19      104.58      123.08      5.44 o 
  -5   5  19      124.10      124.88      5.15 o 
  -4   5  19       29.49       23.98      8.39 o 
  -3   5  19      361.45      384.60      4.92 o 
  -2   5  19        8.35       10.72      3.52 o 
  -1   5  19        2.38       -1.21      1.21 o 
   0   5  19        1.69       -1.85      1.85 o 
   1   5  19        0.43       -1.66      1.66 o 
   2   5  19       95.85      105.13      4.96 o 
   3   5  19        0.29        3.33      5.66 o 
  -7   6  19        0.00       -2.45      2.45 o 
  -6   6  19        0.15       -4.23      4.23 o 
  -5   6  19       40.47       36.15      4.13 o 
  -4   6  19       15.22       17.23      5.26 o 
  -3   6  19      100.50      109.54      4.83 o 
  -2   6  19        2.27       -2.17      3.88 o 
  -1   6  19        1.11       -3.57      4.50 o 
   0   6  19        9.52       -0.54      1.90 o 
   1   6  19       52.61       64.56      5.94 o 
   2   6  19       39.70       25.25      6.00 o 
  -7   7  19        7.38        5.24      6.72 o 
  -6   7  19        0.29       -0.80      3.00 o 
  -5   7  19       11.85        2.38      5.77 o 
  -4   7  19       50.30       50.86      4.56 o 
  -3   7  19       35.71       26.29      4.03 o 
  -2   7  19       23.96       12.04      5.45 o 
  -1   7  19       90.86       75.55      5.76 o 
   0   7  19        0.71        0.05      0.08 o 
   1   7  19       45.47       38.16      6.16 o 
 -10   0  20      182.34      186.18     10.45 o 
  -9   0  20      115.05      125.43      6.76 o 
  -8   0  20       45.41       40.53      5.78 o 
  -7   0  20       11.31        8.63      5.16 o 
  -6   0  20       35.37       40.86      6.51 o 
  -5   0  20      398.96      425.09      6.93 o 
  -4   0  20        1.76       -1.86      1.86 o 
  -2   0  20       45.86       51.52      4.83 o 
  -1   0  20      103.61       89.71      4.96 o 
   0   0  20       22.26        6.28     12.27 o 
   3   0  20      133.00      140.01      7.68 o 
   4   0  20        9.56        9.52      6.54 o 
 -10   1  20        0.08       -2.52      2.52 o 
  -9   1  20       27.41       16.13      3.86 o 
  -8   1  20        0.37       -2.22      2.22 o 
  -7   1  20      245.96      257.41      4.53 o 
  -6   1  20        1.23        1.86      4.23 o 
  -5   1  20        9.79        2.41      3.07 o 
  -4   1  20        0.27       -2.00      2.00 o 
  -3   1  20       14.94       -1.08      2.49 o 
  -2   1  20        6.89       -2.16      2.16 o 
   0   1  20        4.09       -0.16      1.64 o 
   1   1  20      181.12      190.97      4.05 o 
   2   1  20       30.54       14.89      4.73 o 
   3   1  20        6.77        0.74      1.90 o 
   4   1  20        0.23       -4.20      4.20 o 
 -10   2  20        3.22        2.33      7.45 o 
  -9   2  20       56.46       45.34      4.49 o 
  -8   2  20        4.87       -0.76      0.76 o 
  -7   2  20        9.24        3.20     11.35 o 
  -6   2  20        0.56       -2.81      2.81 o 
  -5   2  20       29.31       21.11      4.42 o 
  -4   2  20        0.03       -1.82      1.82 o 
  -3   2  20       70.98       63.76      3.84 o 
  -2   2  20        0.30        0.26      1.38 o 
  -1   2  20       45.73       39.39      5.73 o 
   0   2  20       43.33       31.96      3.40 o 
   1   2  20        5.73        6.39      3.99 o 
   2   2  20       14.66        7.50      4.57 o 
   3   2  20       36.38       30.61      6.61 o 
   4   2  20       13.85       -4.16      4.16 o 
  -9   3  20        0.26       -3.04      3.66 o 
  -8   3  20        2.25       -2.78      2.78 o 
  -7   3  20       48.09       35.87      7.37 o 
  -6   3  20       24.47        3.20      5.79 o 
  -5   3  20      108.09      110.08      4.72 o 
  -4   3  20       10.02        8.86      3.96 o 
  -3   3  20        4.64       -0.99      1.89 o 
  -2   3  20      115.33      114.29      4.56 o 
  -1   3  20        3.19       14.19      4.25 o 
   0   3  20        8.83        9.54      3.61 o 
   1   3  20        0.01       -1.66      1.66 o 
   3   3  20       23.77       26.10      7.74 o 
  -9   4  20       40.46       39.90      8.82 o 
  -8   4  20        0.33       -1.86      3.69 o 
  -7   4  20       59.19       63.72      5.85 o 
  -6   4  20       34.41       29.10      4.95 o 
  -5   4  20       28.96       14.75      5.56 o 
  -4   4  20      213.42      235.92      5.31 o 
  -3   4  20        2.22       -0.18      1.36 o 
  -2   4  20        0.35        1.13      2.70 o 
  -1   4  20        0.32       -3.08      3.08 o 
   0   4  20       48.93       48.95      7.38 o 
   1   4  20       10.51        6.44      7.04 o 
   2   4  20       27.16       17.29      8.33 o 
   3   4  20       85.10       74.56      6.35 o 
  -7   5  20      132.49      152.31      7.75 o 
  -6   5  20       44.82       59.00      5.76 o 
  -5   5  20       28.46       33.62      5.15 o 
  -4   5  20       38.28       30.86      6.14 o 
  -3   5  20        0.08        2.05      4.99 o 
  -2   5  20      140.51      151.39      4.30 o 
  -1   5  20       15.52        5.17      2.39 o 
   0   5  20       15.17       11.15      5.35 o 
   1   5  20      207.57      206.59      6.35 o 
   2   5  20        0.76       -1.29      4.34 o 
  -6   6  20        0.01       -4.38      5.60 o 
  -5   6  20       44.21       42.23      5.21 o 
  -4   6  20       15.43       10.11      5.50 o 
  -3   6  20       15.87        1.56      3.48 o 
  -2   6  20       59.19       56.79      4.76 o 
  -1   6  20       61.14       42.60      5.90 o 
   0   6  20       21.92       17.96      4.89 o 
  -8   1  21        8.25        0.37      3.89 o 
  -7   1  21        0.34       10.75      4.69 o 
  -6   1  21       29.31       32.38      4.69 o 
  -5   1  21      186.52      231.86      5.75 o 
  -4   1  21       31.89       29.53      5.46 o 
  -3   1  21        9.50        5.01      4.21 o 
  -2   1  21       54.92       50.55      3.68 o 
  -1   1  21        0.35       -2.75      2.75 o 
   0   1  21       34.98       38.41      3.72 o 
   1   1  21        2.61       -1.85      1.85 o 
   2   1  21        1.96       -4.35      5.23 o 
  -7   2  21      194.30      224.84      5.81 o 
  -6   2  21       17.51        1.40      5.89 o 
  -5   2  21        0.00       -0.23      3.31 o 
  -4   2  21      165.47      179.09      4.94 o 
  -3   2  21      165.97      189.14      5.21 o 
  -2   2  21      109.38      130.19      4.84 o 
  -1   2  21        2.98       -2.41      2.41 o 
   0   2  21      160.90      182.93      6.24 o 
   1   2  21      138.44      140.60      4.18 o 
   2   2  21       40.30       34.36      7.87 o 
  -7   3  21       11.21       13.67      8.09 o 
  -6   3  21        0.87       -4.52      4.52 o 
  -5   3  21      208.00      183.25      6.91 o 
  -4   3  21        6.54        2.14      6.36 o 
  -3   3  21        1.66       -1.32      2.99 o 
  -2   3  21      469.31      507.35      7.91 o 
  -1   3  21       12.71       17.31      4.26 o 
   0   3  21      313.56      328.68      7.58 o 
   1   3  21       25.09       18.26      7.09 o 
  -7   4  21        3.63       -2.88      2.88 o 
  -6   4  21        5.67       -3.00      3.00 o 
  -5   4  21        2.61       -3.60      3.60 o 
  -3   4  21       80.17       88.68      4.88 o 
  -2   4  21      157.13      170.94      5.15 o 
  -1   4  21       18.62        8.49      4.46 o 
   0   4  21       36.05       43.05      5.34 o 
   1   4  21       36.00       25.49      8.06 o 
  -4   5  21       32.50        8.07      8.12 o 
  -3   5  21       81.04       77.67      5.96 o 
  -2   5  21        0.00       -6.78      8.72 o 
   0   5  21       16.37       12.04      4.99 o 
  -5   0  22     1163.99     1448.47     42.42 o 
  -4   0  22        6.03       35.33      8.53 o 
  -3   0  22       87.18       89.73     27.89 o 
  -2   0  22      253.98      265.99      7.01 o 
  -1   0  22        8.53        4.26      5.71 o 
   0   0  22      100.38       92.20      6.23 o 
   1   0  22       33.35       26.51      7.96 o 
  -5   1  22       45.13       72.13      4.69 o 
  -4   1  22       13.07       26.30      4.93 o 
  -3   1  22      251.57      304.01      7.64 o 
  -2   1  22      118.77      123.19      4.37 o 
  -1   1  22       81.81       82.82      4.10 o 
   0   1  22      138.66      150.04      4.48 o 
   1   1  22       33.22       11.45      7.75 o 
  -5   2  22       50.65       48.37      8.18 o 
  -4   2  22       56.68       55.71      4.91 o 
  -3   2  22       69.28       99.47      5.31 o 
  -2   2  22        0.67        3.00      8.26 o 
  -1   2  22       37.00       11.96      6.46 o 
   0   2  22        4.33       -0.06      1.47 o 
  -4   3  22       20.60       -2.65      9.20 o 
  -3   3  22       46.26       31.86     13.74 o 
  -2   3  22       10.88       20.53      7.60 o 
  -1   3  22       33.47       23.51      6.45 o 
  -3   4  22        1.32       -3.12      3.22 o 
  -2   4  22       81.86      100.06      6.88 o 
                                                 
